# Supplementary material for: A Turn-On Fluorescent Amino Acid Sensor Reveals Chloroquine’s Effect on Cellular Amino Acids via Inhibiting Cathepsin L
Source: ACS Cent Sci. 2023 Apr 24;9(5):980–91. doi: 10.1021/acscentsci.2c01325 (PMC10214525; doi:10.1021/acscentsci.2c01325)
Supplement: Supplementary file 2 — oc2c01325_si_002.xlsx [file oc2c01325_si_002.xlsx]

## Sheet: Sheet2
			Table S2. LFQ proteomics results from CQ-X experiments. Green and bolded proteins are those that are obviously lysosome related
Checked	Protein FDR Confidence: Combined	Master	Accession	Description	Gene Symbol	Abundance Ratio: (CQX) / (CQ)	Abundance Ratio: (CQX xsCQ) / (CQ)	Abundance Ratio: (CQX xsCQ) / (CQX)	Sum PEP Score	Coverage [%]	# Peptides	# PSMs	# Unique Peptides	# AAs	MW [kDa]	calc. pI	Score Sequest HT: Sequest HT	# Peptides (by Search Engine): Sequest HT	Entrez Gene ID	Gene ID	Ensembl Gene ID	Gene Symbol	# Protein Pathway Groups	Abundance Ratio P-Value: (CQX) / (CQ)	Abundance Ratio P-Value: (CQX xsCQ) / (CQ)	Abundance Ratio P-Value: (CQX xsCQ) / (CQX)	Abundance Ratio Variability [%]: (CQX) / (CQ)	Abundance Ratio Variability [%]: (CQX xsCQ) / (CQ)	Abundance Ratio Variability [%]: (CQX xsCQ) / (CQX)	Abundances (Grouped): CQ	Abundances (Grouped): CQX	Abundances (Grouped): CQX xsCQ	Abundances (Grouped) CV [%]: CQ	Abundances (Grouped) CV [%]: CQX	Abundances (Grouped) CV [%]: CQX xsCQ	Abundance: F35: Sample, n/a, n/a, CQ	Abundance: F38: Sample, n/a, n/a, CQ	Abundance: F41: Sample, n/a, n/a, CQ	Abundance: F36: Sample, n/a, n/a, CQX	Abundance: F39: Sample, n/a, n/a, CQX	Abundance: F42: Sample, n/a, n/a, CQX	Abundance: F37: Sample, n/a, n/a, CQX xsCQ	Abundance: F40: Sample, n/a, n/a, CQX xsCQ	Abundance: F43: Sample, n/a, n/a, CQX xsCQ	Abundances (Normalized): F35: Sample, n/a, n/a, CQ	Abundances (Normalized): F38: Sample, n/a, n/a, CQ	Abundances (Normalized): F41: Sample, n/a, n/a, CQ	Abundances (Normalized): F36: Sample, n/a, n/a, CQX	Abundances (Normalized): F39: Sample, n/a, n/a, CQX
TRUE	High	Master Protein	NP_004437.2	bifunctional glutamate/proline--tRNA ligase [Homo sapiens]	EPRS1	100		0.01	23.605	4	3	17	3	1512	170.5	7.33	72.34	3	2058	A0AVA9; B9EGH3; hsa:2058; NP_004437.2; P07814; Q05BP6; Q05DF8; Q5DSM1; Q5H9S5; Q6PD57; Q86X73	ENSG00000136628	EPRS1	6			1e-17					300			27.13					239013	165384								347376	235559
TRUE	High	Master Protein	NP_001347.3	ATP-dependent RNA helicase DDX3X isoform 1 [Homo sapiens]	DDX3X	100		0.01	20.849	12	4	8	3	662	73.2	7.18	29.38	4	1654	A8K538; B4E3E8; hsa:1654; NP_001347.3; O00571; O15536	ENSG00000215301	DDX3X	3			1e-17					300									649889									925644
TRUE	High	Master Protein	XP_005266132.1	dipeptidyl peptidase 2 isoform X1 [Homo sapiens]		100		0.01	9.619	8	3	4	3	565	61.8	7.87	14.87	3		XP_005266132.1			0			1e-17					300			67.96					14790.4	30352.5	90133.6							21496.1	43231.4
TRUE	High	Master Protein	NP_002449.2	mucin-5B precursor [Homo sapiens]	MUC5B	100		0.01	7.054	1	2	5	2	5762	596	6.64	15.57	2	727897	hsa:727897; NP_002449.2; O00447; O00573; O14985; O15494; O95291; O95451; Q14881; Q7M4S5; Q99552; Q9HC84; Q9UE28	ENSG00000117983	MUC5B	7			1e-17					300			48.3						43566	126412								62051.5
TRUE	High	Master Protein	NP_000117.1	electron transfer flavoprotein subunit alpha, mitochondrial isoform a [Homo sapiens]	ETFA	100		0.01	6.342	11	2	6	2	333	35.1	8.38	18.48	2	2108	B4DT43; hsa:2108; NP_000117.1; P13804; Q53XN3	ENSG00000140374	ETFA	1			1e-17					300									36270.8									51660.9
TRUE	High	Master Protein	NP_001244901.1	procathepsin L isoform 1 preproprotein [Homo sapiens]	CTSL	100	100	0.07	25.856	15	3	26	3	333	37.5	5.45	86.13	3	1514	hsa:1514; NP_001244901.1; P07711; Q6IAV1; Q96QJ0	ENSG00000135047	CTSL	12			2.37872e-10			47.05		280.2	19.8		16.65	44.51				1.0021e+07	8.00975e+06	1.0751e+07	559025	499319	1.41873e+06				1.45643e+07	1.14084e+07
TRUE	High	Master Protein	NP_001231367.1	arginase-1 isoform 1 [Homo sapiens]		2.162	0.651	0.178	8.581	12	3	12	3	330	35.6	7.21	33.88	3		NP_001231367.1			0			2.03399e-05	115.5	33.85	40.51	52.7	213	34.3	85.79	43.23	16.98	364480	69631.5	113907	133927	347112	474884		51522.4	82974.2	407377	90014	117494	194647	494396
TRUE	High	Master Protein	NP_002769.1	prosaposin isoform a preproprotein [Homo sapiens]	PSAP	47.755	10.993	0.349	66.593	35	12	147	12	524	58.1	5.17	409.07	12	5660	hsa:5660; NP_002769.1; P07292; P07602; P15793; P78538; P78541; P78546; P78547; P78558; Q53Y86; Q6IBQ6; Q92739; Q92740; Q92741; Q92742	ENSG00000197746	PSAP	5			0.00584886	30.81	93.69	64.58	0.6	229	70.4	18.41	8.28	38.21		98011.3	94531.7	2.73048e+07	2.64241e+07	4.41902e+07	8.46092e+06	8.03134e+06	2.01111e+07		126701	97508.5	3.96843e+07	3.76362e+07
TRUE	High	Master Protein	NP_000512.2	beta-hexosaminidase subunit beta isoform 1 preproprotein [Homo sapiens]		100	100	0.376	11.024	10	4	10	3	556	63.1	6.76	25.53	4		NP_000512.2			0			0.00970888			53.59		261.2	38.8		28.32	21.96				1.43439e+06	876400	1.39626e+06	103671	157607	225103				2.08472e+06	1.24827e+06
TRUE	High	Master Protein	NP_001327.2	cathepsin Z preproprotein [Homo sapiens]	CTSZ	57.406	19.117	0.392	21.571	19	4	24	4	303	33.8	7.11	61.52	4	1522	B2RC40; hsa:1522; NP_001327.2; O75331; Q9UBR2; Q9UQV5; Q9UQV6	ENSG00000101160	CTSZ	5			0.0126468	5.93	85.18	63.46	2.6	227.3	70.2		21.75	75.2			84863.2	6.24847e+06	4083509	7.76405e+06	1.66284e+06	669097	4.77926e+06			87535.5	9.0814e+06	5.81619e+06
TRUE	High	Master Protein	NP_001305754.1	beta-hexosaminidase subunit alpha isoform 1 precursor [Homo sapiens]	HEXA	6.654	2.544	0.394	13.078	8	4	14	3	540	62	5.21	32.29	4	3073	H3BP20; NP_001305754.1	ENSG00000213614	HEXA	2			0.0129511	26.15	14.31	25.48	7.1	214.9	78		1.1	48.19	72498.4			1.69217e+06	1.73726e+06	2.4219e+06	640732	240005	858962	81031			2.45937e+06	2.4744e+06
TRUE	High	Master Protein	NP_056932.2	keratin, type II cytoskeletal 2 oral [Homo sapiens]	KRT76	2.367	1.539	0.401	50.18	16	9	181	2	638	65.8	8.12	478.83	9	51350	B4DRR3; hsa:51350; NP_056932.2; Q01546; Q7Z795	ENSG00000185069	KRT76	2			0.014632	81.7	58.34	82.88	70.7	119.4	109.9	38.68	97.15	65.95	495418	591980	327650	643915	376050	3.50563e+06	153030	655183	1.17265e+06	553725	765265	337967	935854	535612
TRUE	High	Master Protein	NP_001354490.1	dedicator of cytokinesis protein 7 isoform 7 [Homo sapiens]	DOCK7	4.428		0.405	73.85	4	5	43	5	2140	242.4	6.8	163.18	5	85440	hsa:85440; NP_001354490.1; Q00M63; Q2PPY7; Q45RE8; Q45RE9; Q5T1B9; Q5T1C0; Q6ZV32; Q8TB82; Q96N67; Q96NG6; Q96NI0; Q9C092	ENSG00000116641	DOCK7	4			0.0155651	0		84.56	62.5	219.6	17.8		78.19	36.46		6.06185e+06		1882695	1.93204e+07	3.58894e+07	992619	1.69615e+06	2.94883e+06		7.83627e+06		2.73627e+06	2.75183e+07
TRUE	High	Master Protein	NP_001073271.1	lysosomal alpha-glucosidase preproprotein [Homo sapiens]	GAA	100	100	0.419	41.73	15	8	48	8	952	105.3	6	166.32	8	2548	hsa:2548; NP_001073271.1; P10253; Q09GN4; Q14351; Q16302; Q8IWE7	ENSG00000171298	GAA	3			0.0189302			53.34		231.1	68.9		16.11	77.85				2.70807e+06	2.01446e+06	3.72856e+06	771557	199412	1.95004e+06				3.93586e+06	2.86922e+06
TRUE	High	Master Protein	NP_064555.2	nicalin isoform 1 precursor [Homo sapiens]	NCLN	10.608	4.497	0.424	11.346	6	2	4	2	563	62.9	6.89	12.53	2	56926	D6W613; hsa:56926; NP_064555.2; O75252; Q6FI60; Q6ZMB7; Q8TAT7; Q969V3; Q96H48; Q96IS7; Q9BQH9; Q9BTX4; Q9NPP2	ENSG00000125912	NCLN	0			0.0203658	0	89.16	55.68	18.6	197.6	83.8			61.9			64776.9	487706			333821	85387.7	289023			66816.7	708823
TRUE	High	Master Protein	NP_001350617.1	NPC intracellular cholesterol transporter 2 isoform 1 precursor [Homo sapiens]	NPC2	100	100	0.436	14.433	15	2	13	2	174	19.2	8.44	52.29	2		G3V3E8; NP_001350617.1	ENSG00000119655	NPC2	2			0.0240384			48.89		220.7	79.3		26.26	66.23				494414	325537	472139	117754	64682.9	331392				718572	463666
TRUE	High	Master Protein	NP_001020402.1	keratinocyte proline-rich protein [Homo sapiens]	KPRP	3.009	1.262	0.444	51.246	13	5	76	5	579	64.1	8.27	227.88	5	448834	hsa:448834; NP_001020402.1; Q5T749	ENSG00000203786	KPRP	0			0.0267312	84.06	93.43	52.29	42.4	162.8	94.8	94.06	45.57	52.22	4.55305e+06	804056	1.15558e+06	3.15263e+06	2.2152e+06	7.75156e+06	700629	2.60737e+06	2.56598e+06	5.08891e+06	1.03942e+06	1.19197e+06	4.58198e+06	3.15514e+06
TRUE	High	Master Protein	NP_002474.4	carcinoembryonic antigen-related cell adhesion molecule 6 preproprotein [Homo sapiens]		2.503	0.77	0.451	45.355	17	3	22	3	344	37.2	5.82	93.07	3		NP_002474.4			0			0.0293842	102.68	39.43	116.79	55.6	171.4	73		114.05	93.64	420419			996846	4.30019e+06	422177	949542		267589	469900			1.4488e+06	6.12482e+06
TRUE	High	Master Protein	NP_000301.1	palmitoyl-protein thioesterase 1 isoform 1 precursor [Homo sapiens]	PPT1	100	100	0.452	39.589	17	4	30	4	306	34.2	6.52	104.47	4	5538	B4DY24; hsa:5538; NP_000301.1; P50897; Q6FGQ4	ENSG00000131238	PPT1	1			0.0295815			93.94		200.5	99.5		26.6	70				2.06923e+06	2.62937e+06	2.16476e+06	1.03588e+06	357024	2.49787e+06				3.00738e+06	3.74504e+06
TRUE	High	Master Protein	XP_016857364.1	protein S100-A14 isoform X1 [Homo sapiens]	S100A14	3.297	1.095	0.454	10.037	25	2	11	2	104	11.7	5.24	39.45	2	57402	hsa:57402; Q5RHT0; Q9HCY8; XP_016857364.1	ENSG00000189334	S100A14	0			0.0304016	94.28	85.62	70.94	51.8	170.8	77.3	95.54	20.41	71.37	457859	64768.9	132792	380250	257218	451572		270859	112805	511746	83728.1	136974	552648	366359
TRUE	High	Master Protein	NP_060019.2	mammalian ependymin-related protein 1 isoform 1 precursor [Homo sapiens]	EPDR1	100	100	0.469	16.491	16	3	21	3	224	25.4	6.6	61.41	3	54749	A8K4C0; C9JYS3; hsa:54749; NP_060019.2; Q06BL0; Q99M77; Q9UM22	ENSG00000086289	EPDR1	0			0.0363585			43.57		202.2	97.8		8.54	38.48				4.49253e+06	5.07805e+06	6.11308e+06	2.19146e+06	1.26339e+06	3.68189e+06				6.52935e+06	7.23273e+06
TRUE	High	Master Protein	NP_909122.1	RNA-binding protein 39 isoform a [Homo sapiens]	RBM39	100	100	0.474	8.912	5	2	4	2	530	59.3	10.1	15.59	2	9584	A2RRD3; A5D8W2; B0BLV3; E1P5S0; E1P5S1; hsa:9584; NP_909122.1; Q14498; Q14499	ENSG00000131051	RBM39	2			0.0384844			79.52		203.5	96.5			66.84					489848			420169	190352					697696
TRUE	High	Master Protein	NP_258259.1	keratin, type II cytoskeletal 71 [Homo sapiens]	KRT71	2.359	1.296	0.484	19.899	13	6	24	4	523	57.3	6.61	62.06	6	112802	B3KVC1; hsa:112802; NP_258259.1; Q3SY84; Q3SY85; Q96DU2	ENSG00000139648	KRT71	3			0.0433159	67.63	46.43	51.07	54.9	146.9	98.2	65.18	62.88	24.89	685026	241411	230402	574348	227003	1.39184e+06	387348	394099	776027	765649	312077	237657	834747	323323
TRUE	High	Master Protein	NP_004306.3	acid ceramidase isoform b [Homo sapiens]		19.454	7.086	0.486	17.423	19	6	24	6	411	46.5	7.85	64.04	6		NP_004306.3			0			0.0441256	47.28	58.62	61.13	5.9	196	98.2		34.42	57.58	126986			4.99096e+06	3.33162e+06	3.74773e+06	1.64924e+06	944009	4.06287e+06	141931			7.25376e+06	4.74527e+06
TRUE	High	Master Protein	XP_006719137.1	L-lactate dehydrogenase B chain isoform X1 [Homo sapiens]		100	100	0.493	8.006	8	2	14	1	353	39.4	8.9	41.19	2		XP_006719137.1			0			0.0475419			7.48		200.9	99.1			7.12					245558		125820		157715					349751
TRUE	High	Master Protein	NP_056274.3	atlastin-3 isoform 1 [Homo sapiens]	ATL3	3.91	1.065	0.502	23.4	15	4	17	4	541	60.5	5.66	57.04	4	25923	hsa:25923; NP_056274.3; Q6DD88; Q8N7W5; Q9H8Q5; Q9UFL1	ENSG00000184743	ATL3	0			0.0522792	112.52	131.51	99.05	36.5	165.3	98.2	146.97	87.88	34.43	7.4959e+06	336159	491346	5.64915e+06	1.61056e+06	1.73934e+06	555095	1.03643e+06	1.60249e+06	8.37812e+06	434559	506818	8.21037e+06	2.29394e+06
TRUE	High	Master Protein	XP_011536637.1	keratin, type II cuticular Hb4 isoform X1 [Homo sapiens]	KRT84	4.719	2.162	0.505	21.656	14	7	17	4	600	64.8	7.56	47.17	7	3890	B2RA43; hsa:3890; Q6ISB0; Q701L6; Q9NSB2; XP_011536637.1	ENSG00000161849	KRT84	2			0.0538619	13.75	0	0	20.6	259.6	19.7	40.8			133070	208357				2.51917e+06			184154	148731	269347
TRUE	High	Master Protein	NP_000414.2	keratin, type II cytoskeletal 2 epidermal [Homo sapiens]	KRT2	2.027	0.978	0.509	700.579	64	44	1890	34	639	65.4	8	6408.94	44	3849	hsa:3849; NP_000414.2; P35908; Q4VAQ2	ENSG00000172867	KRT2	2			0.0558758	70.06	80.92	77.29	72	139	89.1	62.45	49.69	46.04	3.87668e+08	1.95607e+08	1.01414e+08	3.35963e+08	1.69268e+08	7.21725e+08	8.09374e+07	2.37945e+08	3.05369e+08	4.33293e+08	2.52865e+08	1.04608e+08	4.88281e+08	2.41091e+08
TRUE	High	Master Protein	NP_004090.4	stomatin isoform a [Homo sapiens]	STOM	100	100	0.525	13.835	11	2	5	2	288	31.7	7.88	19.87	2	2040	B1AM77; hsa:2040; NP_004090.4; P27105; Q14087; Q15609; Q5VX96; Q96FK4	ENSG00000148175	STOM	12			0.0659634			7.87		197.2	102.8		35.62	3.65				258329	273528	187084	132430		193326				375451	389589
TRUE	High	Master Protein	NP_057632.2	Golgi membrane protein 1 [Homo sapiens]	GOLM1	100	100	0.525	5.723	5	2	4	2	401	45.3	4.97	9.39	2	51280	hsa:51280; NP_057632.2; Q6IAF4; Q8NBJ4; Q9NRB9	ENSG00000135052	GOLM1	2			0.0656209			37.28		182.4	117.6		57.32	81.17					369077	222461	420466	167554	116205					525680
TRUE	High	Master Protein	NP_001121077.1	lysosomal acid lipase/cholesteryl ester hydrolase isoform 1 precursor [Homo sapiens]	LIPA	100	100	0.539	7.245	9	2	6	2	399	45.4	6.92	18.05	2	3988	B2RBH5; D3DR29; hsa:3988; NP_001121077.1; P38571; Q16529; Q53H21; Q5T074; Q5T771; Q96EJ0	ENSG00000107798	LIPA	2			0.0745734			69.14		195	105		30.53	78.76				789137	427820	885097	330814	87048.4	859456				1.14692e+06	609350
TRUE	High	Master Protein	NP_001303969.2	beta-galactosidase isoform d precursor [Homo sapiens]		100	100	0.591	20.608	11	5	21	5	725	81.7	7.77	60.48	5		NP_001303969.2			0			0.114919			56.25		186	114		45.44	62.47				3.03788e+06	1.3074e+06	2.49728e+06	1.43299e+06	322497	1.47151e+06				4.4152e+06	1.86215e+06
TRUE	High	Master Protein	NP_001027454.1	thymopoietin isoform beta [Homo sapiens]	TMPO	3.363	2.557	0.598	12.227	15	3	9	3	454	50.6	9.38	29.23	3	7112	A2T926; hsa:7112; NP_001027454.1; P42167; Q14861	ENSG00000120802	TMPO	12			0.121218	17.36	45.55	43.63	43.4	145.8	110.9		47.85	41.53			64081.6	152945	314160	196261	158707	94960.7				66099.6	222288	447462
TRUE	High	Master Protein	XP_016875271.1	60S ribosomal protein L6 isoform X1 [Homo sapiens]	RPL6	4.593	3.429	0.6	5.263	10	2	12	2	288	32.7	10.58	27.8	2	6128	hsa:6128; Q02878; Q2M3Q3; Q8WW97; XP_016875271.1	ENSG00000089009	RPL6	14			0.122686	80.96	106.2	93.89	29.6	169.1	101.4	44.97	53.88	94.76	105312		59051.1	333224	423754	167392	201457	59378.9	761687	117706		60910.6	484302	603558
TRUE	High	Master Protein	NP_853515.2	keratin, type I cytoskeletal 27 [Homo sapiens]	KRT27	2.373	1.47	0.6	27.132	8	4	224	2	459	49.8	5.05	617.69	4	342574	hsa:342574; NP_853515.2; Q7Z3Y8	ENSG00000171446	KRT27	2			0.122913	84.45	106.78	79.52	72.8	146.2	81	70.65	65.68	62.87	1.18478e+06	233005	586857	836161	501719	2644367	467441	452358	1.65004e+06	1.32422e+06	301210	605337	1.21526e+06	714605
TRUE	High	Master Protein	NP_001161066.1	lysosomal protective protein isoform c precursor [Homo sapiens]	CTSA	100	100	0.609	14.31	7	2	10	2	481	54.2	6.98	38.25	2	5476	NP_001161066.1; X6R5C5	ENSG00000064601	CTSA	1			0.131729			66.84		187.9	112.1		52.34	52.49				871884	541914	414719	319278	107021	452427				1.26718e+06	771855
TRUE	High	Master Protein	NP_001353298.1	DNA replication licensing factor MCM3 isoform 3 [Homo sapiens]	MCM3	2.242	1.482	0.661	15.721	6	3	12	3	833	93.7	6.38	35.96	3		A0A0S2Z492; NP_001353298.1		MCM3	0			0.185071	45.98	13.38	42.02	63.5	142.4	94.1		41.89	12.71	161231			204884	385042		202803	185595		180206			297774	548420
TRUE	High	Master Protein	NP_001258535.1	brain acid soluble protein 1 [Homo sapiens]	BASP1	100	100	0.691	30.101	63	5	21	5	227	22.7	4.63	88.19	5	10409	B4DJA8; D3DTD5; hsa:10409; NP_001258535.1; O43596; P80723; Q5U0S0; Q9BWA5	ENSG00000176788	BASP1	1			0.220507			12.06		224	76			92.28					1.09762e+06		802338	184874						1.56335e+06
TRUE	High	Master Protein	NP_004578.3	ribosome-binding protein 1 isoform 2 [Homo sapiens]		100	100	0.75	800.776	69	76	1222	1	977	108.6	5.5	4531.04	76		NP_004578.3			0			0.297667			17.3		171.4	128.6			16.39				296100			251700		276494				430346
TRUE	High	Master Protein	XP_024304434.1	FACT complex subunit SSRP1 isoform X3 [Homo sapiens]		100	100	0.762	12.032	6	3	8	3	804	91.8	6.99	30.2	3		XP_024304434.1			0			0.313593			44.17		170.3	129.7		41.37	3.73				324339	604649		345761	359431					471388	861209
TRUE	High	Master Protein	NP_001353524.1	serine/arginine repetitive matrix protein 1 isoform 24 [Homo sapiens]	SRRM1	100	100	0.763	8.788	6	2	15	2	918	103.9	11.84	49.88	2	456632	A0A0S2Z4Z6; H2PYC0; NP_001353524.1	ENSPTRG00000000349	SRRM1	1			0.315236			17		202	98		48.52	53.94				374908	149015	645943	183329	109821	434024				544883	212244
TRUE	High	Master Protein	NP_067639.1	retinoid-inducible serine carboxypeptidase precursor [Homo sapiens]	SCPEP1	9.818	8.694	0.772	18.285	13	5	16	5	452	50.8	5.81	40.27	5	59342	hsa:59342; NP_067639.1; Q96A94; Q9H3F0; Q9HB40	ENSG00000121064	SCPEP1	0			0.327759	13.67	67.45	69.17	7.3	197.8	94.8		21.02	75.7			59204.8	1.50205e+06	1.03324e+06	1.64352e+06	546760	284918	1.77708e+06			61069.2	2.18305e+06	1.47165e+06
TRUE	High	Master Protein	NP_000160.1	alpha-galactosidase A precursor [Homo sapiens]	GLA	100	100	0.797	11.406	7	2	9	2	429	48.7	5.6	24.36	2	2717	hsa:2717; NP_000160.1; P06280; Q6LER7	ENSG00000102393	GLA	4			0.364681			80.6		156.8	143.2		36.46	65.14				1.27679e+06	720917	1.03532e+06	398496		1496223				1.85567e+06	1.02681e+06
TRUE	High	Master Protein	NP_057479.2	very-long-chain (3R)-3-hydroxyacyl-CoA dehydratase 3 [Homo sapiens]	HACD3	100	100	0.8	20.202	14	3	25	3	362	43.1	8.94	72.15	3	51495	A0PJA1; B4DRF4; hsa:51495; NP_057479.2; Q280Z3; Q6PD63; Q8IUI5; Q8NC86; Q8NCB1; Q96T12; Q9NQA7; Q9P035	ENSG00000074696	HACD3	1			0.369796			84.43		98.8	201.2		81.62	42.7				1.28451e+06	465537	376572	967094	424746	1.29863e+06				1.86688e+06	663069
TRUE	High	Master Protein	XP_005258764.1	5'-3' exonuclease PLD3 isoform X1 [Homo sapiens]	PLD3	18.103	10.93	0.805	16.262	10	3	18	3	490	54.7	6.47	51.95	3	23646	hsa:23646; Q8IV08; Q92853; Q9BW87; XP_005258764.1	ENSG00000105223	PLD3	2			0.375999	32.44	0	62.53	5.7	214.4	79.9		5.78	98.36			71309.5	1.89968e+06	2.05468e+06	2.60677e+06	714051	151036	2.65792e+06			73555.1	2.76096e+06	2.9265e+06
TRUE	High	Master Protein	NP_005689.2	secretory carrier-associated membrane protein 3 isoform 1 [Homo sapiens]	SCAMP3	2.366	2.019	0.805	9.188	10	2	6	2	347	38.3	7.64	19.81	2	10067	A9Z1W6; B1AVS6; hsa:10067; NP_005689.2; O14828; O15128; Q96FR8; Q9BPY0	ENSG00000116521; ENSG00000263290	SCAMP3	0			0.376672	63.87	86.44	81.55	55.7	131.8	112.5		60.94	71.23	97802.3			351331	181615	147232		96424.6	369587	109313			510617	258676
TRUE	High	Master Protein	NP_001367.2	cytoplasmic dynein 1 heavy chain 1 [Homo sapiens]	DYNC1H1	100	100	0.811	5.879	1	2	7	2	4646	532.1	6.4	21.78	2	1778	B0I1R0; hsa:1778; NP_001367.2; Q14204; Q6DKQ7; Q8WU28; Q92814; Q9Y4G5	ENSG00000197102	DYNC1H1	22			0.385824			8.37		220.1	79.9			65.8					395068		141638	425433	183142					562700
TRUE	High	Master Protein	NP_004137.2	NADH dehydrogenase [ubiquinone] 1 beta subcomplex subunit 7 [Homo sapiens]	NDUFB7	5.38	2.827	0.822	23.987	12	2	12	2	137	16.4	8.92	40.63	2	4713	hsa:4713; NP_004137.2; P17568; Q6ICN9; Q9UI16	ENSG00000099795	NDUFB7	5			0.402887	80.82	101.58	78.28	19.6	97.6	182.7	6.39	16.88	59.87	230594	226479	270529	954001	1.19123e+06	1.21966e+06	2.10771e+06	510374	2.49669e+06	257734	292774	279048	1.38653e+06	1.69669e+06
TRUE	High	Master Protein	NP_001900.1	cathepsin D preproprotein [Homo sapiens]	CTSD	19.342	18.166	0.826	182.756	47	14	199	14	412	44.5	6.54	738.96	14	1509	hsa:1509; NP_001900.1; P07339; Q6IB57	ENSG00000117984	CTSD	6			0.408767	43.69	65.12	78.67	5	166.5	128.5		25.54	79.38	987534			3.48574e+07	2.58782e+07	3.10061e+07	1.97375e+07	6.00102e+06	5.4964e+07	1.10376e+06			5.06611e+07	3.68587e+07
TRUE	High	Master Protein	NP_002071.2	aspartate aminotransferase, mitochondrial isoform 1 precursor [Homo sapiens]	GOT2	2.728	2.962	0.836	21.592	17	5	35	5	430	47.5	9.01	96.73	5	2806	B4DJA6; E7ERW2; hsa:2806; NP_002071.2; P00505; Q53FL3; Q9BWA3	ENSG00000125166	GOT2	10			0.423422	66.51	54.2	64.7	28.3	141.8	129.9	77.45	47.01	43.55	593908	261884	94852.7	1.16864e+06	1.37772e+06	675759	1.54976e+06	667931	1.49713e+06	663807	338542	97839.6	1.69848e+06	1.9623e+06
TRUE	High	Master Protein	NP_001290203.1	ATP-citrate synthase isoform 3 [Homo sapiens]		2.462	1.942	0.838	15.468	3	2	11	2	1155	126.1	8.18	40.42	2		NP_001290203.1			0			0.427302	68.63	60.87	9.05	54.3	133.7	112	59.58	0.51	12.45	258443	90981.4		313348	317463		281043	289204	304383	288860	117614		455414	452166
TRUE	High	Master Protein	NP_004484.1	3-hydroxyacyl-CoA dehydrogenase type-2 isoform 1 [Homo sapiens]	HSD17B10	100	100	0.846	32.205	23	3	20	3	261	26.9	7.78	83.3	3	3028	hsa:3028; NP_004484.1; Q5H927; Q6IBS9; Q8TCV9; Q96HD5; Q99714	ENSG00000072506	HSD17B10	8			0.440145			57.79		166.1	133.9		52.9	17.63				418995	388393	175451	330180	255133	428886				608959	553193
TRUE	High	Master Protein	NP_002067.1	N-acetylglucosamine-6-sulfatase precursor [Homo sapiens]	GNS	2.327	2.479	0.847	13.719	7	3	17	3	552	62	8.31	49.98	3	2799	B4DYH8; hsa:2799; NP_002067.1; P15586; Q53F05	ENSG00000135677	GNS	5			0.441519	72.97	91.89	65.08	30.4	182	87.6	77.37	29.24	36.63	669874	233914	147457	1.24688e+06	1.59365e+06	1.23557e+06	973208	536486	839462	748713	302386	152101	1.81219e+06	2.26986e+06
TRUE	High	Master Protein	XP_011538619.1	sphingosine-1-phosphate lyase 1 isoform X1 [Homo sapiens]	SGPL1	3.105	2.691	0.867	4.639	7	2	5	2	568	63.5	9.16	15.09	2	8879	B2RBD4; hsa:8879; O95470; Q7Z732; Q9ULG8; Q9UN89; XP_011538619.1	ENSG00000166224	SGPL1	5			0.47215	3.38	8.75	8.22	44.1	137.1	118.8		3.23	19.91	114797			267939	286176		253698	187658	332142	128308			389417	407604
TRUE	High	Master Protein	NP_001353453.1	plasma membrane calcium-transporting ATPase 1 isoform 2 [Homo sapiens]	ATP2B1	100	100	0.885	9.69	4	3	7	3	1249	137.7	6	21.68	3	101129497; 105596823; 709102	A0A2K5LDA0; A0A2K6NRB5; A0A6J3JFG3; F7E3S4; G3RE73; NP_001353453.1	ENSCATG00000029397; ENSGGOG00000014187; ENSMMUG00000023378; ENSRROG00000026311	ATP2B1	0			0.500815			49.53		127.9	172.1		47.03	62.71				113082	230357		265106	57170.6	300670				164351	328100
TRUE	High	Master Protein	NP_001164014.1	serine/threonine-protein phosphatase PGAM5, mitochondrial isoform 1 [Homo sapiens]	PGAM5	2.374	1.651	0.885	9.552	12	3	19	3	289	32	8.68	48.34	3	192111	A9LN06; C9IZY7; hsa:192111; NP_001164014.1; Q96HS1; Q96JB0	ENSG00000247077	PGAM5	1			0.501801	75.44	58.36	74.58	60.6	136.1	103.3	62.62	95.96	40.3	229371	120013	521016	253401	403985	2.20976e+06	284775	331968	777186	256366	155143	537423	368288	575400
TRUE	High	Master Protein	NP_001257376.1	very long-chain specific acyl-CoA dehydrogenase, mitochondrial isoform 3 [Homo sapiens]		3.177	3.05	0.886	8.11	4	3	18	3	678	72.9	8.75	47.49	3		NP_001257376.1			0			0.502378	67.98	74.86	54.73	10.9	121.8	167.2	127	81.84	59.82	269687	22876.4	34579.6	273691	501347	69542.2	502195	124820	525267	301427	29572.7	35668.5	397778	714075
TRUE	High	Master Protein	NP_005558.1	galectin-3-binding protein precursor [Homo sapiens]	LGALS3BP	100	100	0.888	11.217	8	3	5	3	585	65.3	5.27	15.19	3	3959	hsa:3959; NP_005558.1; Q08380; Q7M4S0; Q9UCH8; Q9UCH9; Q9UCI0	ENSG00000108679	LGALS3BP	2			0.506486			59.12		236.6	63.4		34.65	34.41				343565	208580	274752	43087.5		98151.8				499331	297083
TRUE	High	Master Protein	NP_006089.1	receptor of activated protein C kinase 1 [Homo sapiens]	RACK1	2.183	2.119	0.895	16.151	20	4	14	4	317	35.1	7.69	35.79	4	10399	B3KTJ0; D3DWS0; hsa:10399; NP_006089.1; P25388; P63244; P99049; Q53HU2; Q5J8M6; Q5VLR4; Q6FH47	ENSG00000204628	RACK1	9			0.517935	66.77	32.37	15.02	46.5	119.5	134	133.07	47.38	35.46	2140705	164042	218254	328181	782747	578475	790876	484673	624304	2.39265e+06	212061	225127	476972	1.11488e+06
TRUE	High	Master Protein	NP_001001973.1	ATP synthase subunit gamma, mitochondrial isoform L (liver) precursor [Homo sapiens]	ATP5F1C	100	100	0.899	8.269	19	3	8	3	298	33	9.22	22.35	3	509	A8KA31; hsa:509; NP_001001973.1; P36542; Q5VYP3; Q6I9V2; Q96AS8	ENSG00000165629	ATP5F1C	3			0.52389			59.66		158	142		7.32	47.71				135075	152882		216065	90080.5	178770				196315	217752
TRUE	High	Master Protein	NP_006406.1	serine palmitoyltransferase 1 isoform a [Homo sapiens]	SPTLC1	2.563	2.333	0.91	9.344	5	2	7	2	473	52.7	6.01	26.17	2	10558	A8K681; hsa:10558; NP_006406.1; O15269; Q5VWB4; Q96IX6	ENSG00000090054	SPTLC1	5			0.542706	16.88	76.08	66.7	50.9	130.4	118.7	18.12	18.16	61.63	117283	78366.2		178574	235912		341897	98711.8	258625	131086	101306		259535	336012
TRUE	High	Master Protein	NP_004199.1	apoptosis-inducing factor 1, mitochondrial isoform AIF precursor [Homo sapiens]	AIFM1	100	100	0.92	17.633	15	6	15	6	613	66.9	8.95	46.22	6	9131	A4QPB4; B1ALN1; B2RB08; D3DTE9; E9PRR0; hsa:9131; NP_004199.1; O95831; Q1L6K4; Q1L6K6; Q2QKE4; Q5JUZ7; Q6I9X6; Q9Y3I3; Q9Y3I4	ENSG00000156709	AIFM1	3			0.559098			70.32		150.5	149.5		26.53	44.47				659120	747418	617498	659837	338364	1.15474e+06				957952	1.06456e+06
TRUE	High	Master Protein	XP_024304005.1	ATP synthase membrane subunit DAPIT, mitochondrial isoform X1 [Homo sapiens]	ATP5MD; ATP5MK	100	100	0.92	8.148	45	2	4	2	58	6.5	9.76	15.55	2	100993870; 735405; 84833	A0A2I3TB79; A0A2J8PCU1; A0A2R9AGT8; A0A6D2W001; B2R4N2; D3DR92; G3R7J2; hsa:84833; pps:100993870; ptr:735405; Q96IX5; XP_024304005.1	ENSG00000173915; ENSGGOG00000011616; ENSGGOG00000037876; ENSPPAG00000031402; ENSPTRG00000002910	ATP5MD; ATP5MK	0			0.557853			40.2		156.3	143.7		40.88	15.16				221769	124810		170095		190165				322315	177768
TRUE	High	Master Protein	NP_038470.1	stomatin-like protein 2, mitochondrial isoform a [Homo sapiens]	STOML2	19.582	16.099	0.92	100.192	56	14	85	14	356	38.5	7.39	319.95	14	30968	B4E1K7; D3DRN3; hsa:30968; NP_038470.1; O60376; Q53G29; Q96FY2; Q9P042; Q9UJZ1	ENSG00000165283	STOML2	1			0.559008	2.82	2.99	45.8	3.3	146.5	150.2		45.87	78.9	86810.8			5.59541e+06	2.99678e+06	3.60042e+06	3.03624e+06	206711	4.32358e+06	97027.8			8.13225e+06	4.26834e+06
TRUE	High	Master Protein	NP_001091974.1	probable ATP-dependent RNA helicase DDX17 isoform 3 [Homo sapiens]	DDX17	2.022	1.866	0.921	22.648	8	5	27	2	731	80.4	8.37	84.27	5	10521	A0A5H1ZRQ2; NP_001091974.1	ENSG00000100201	DDX17	1			0.559231	33.07	28.61	23.51	50.8	134.4	114.8	47.51	16.32	7.41	336218	262228	124400	616310	659795	683453	486538	581990	782629	375789	338987	128317	895733	939753
TRUE	High	Master Protein	NP_001356185.1	carbamoyl-phosphate synthase [ammonia], mitochondrial isoform d [Homo sapiens]		2.302	2.388	0.925	43.468	9	9	42	9	1511	166.2	6.74	133.29	9		NP_001356185.1			0			0.566583	58.97	54.79	52.63	33.8	144.3	121.9	74.8	71.37	36.29	1.0946e+06	480144	200273	1.82399e+06	2.64262e+06	518014	2.61916e+06	1.70192e+06	1.912e+06	1.22342e+06	620691	206580	2.65095e+06	3.76392e+06
TRUE	High	Master Protein	NP_000995.1	60S acidic ribosomal protein P2 [Homo sapiens]	RPLP2	100	100	0.927	30.948	59	4	31	4	115	11.7	4.54	116.64	4	6181	hsa:6181; NP_000995.1; P05387; Q6FG96	ENSG00000177600	RPLP2	15			0.570456			50.82		170.4	129.6		37.13	43.17				918871	1738865	2.97327e+06	1.92352e+06	846685	1.81154e+06				1.33547e+06	2.47669e+06
TRUE	High	Master Protein	NP_004628.4	ras-related protein Rab-7a [Homo sapiens]	RAB7A	3.16	2.948	0.943	12.336	22	3	7	3	207	23.5	6.7	18.88	3	7879	A8K3V6; hsa:7879; NP_004628.4; P51149; Q9NWJ0; Q9UPB0	ENSG00000075785	RAB7A	20			0.596563	36	67.73	68.23	35.5	102.8	161.6	32.99	60.89	69.44	154094	214302		982339	443777	468515	689341	169383	1.3812e+06	172230	277033		1.42771e+06	632077
TRUE	High	Master Protein	NP_003650.1	alkyldihydroxyacetonephosphate synthase, peroxisomal precursor [Homo sapiens]	AGPS	2.742	2.618	0.951	10.277	5	2	10	2	658	72.9	7.34	30.81	2	8540	A5D8U9; hsa:8540; NP_003650.1; O00116; Q2TU35	ENSG00000018510	AGPS	4			0.609488	38.35	39.67	40.38	40.8	140.4	118.8	34.31	48.45	45.21	165559	87242.5		512747	348932	260068	477753	319893	266403	185045	112780		745216	496988
TRUE	High	Master Protein	XP_016876767.1	kinectin isoform X1 [Homo sapiens]	KTN1	4.081	4.481	0.965	54.496	12	11	74	11	1357	156.2	5.64	229.1	11	3895	B4DZ88; hsa:3895; Q13999; Q14707; Q15387; Q17RZ5; Q5GGW3; Q86UP2; Q86W57; XP_016876767.1	ENSG00000126777	KTN1	11			0.633127	82.23	22.75	55.72	7.8	168.2	124	11.32	73.78	66.2	162624	119764		2.48501e+06	2.95251e+06	432198	1.84678e+06	2.63706e+06	569804	181763	154821		3.61166e+06	4.2053e+06
TRUE	High	Master Protein	NP_001627.2	ADP/ATP translocase 3 [Homo sapiens]	SLC25A6	5.951	5.597	0.976	57.296	38	13	76	6	298	32.8	9.74	199.9	13	293	hsa:293; NP_001627.2; P12236; Q96C49	ENSG00000169100	SLC25A6	7			0.65125	64.68	69.25	57.09	13.7	120.9	165.4	35.93	47.79	47.91	561755	318389	301819	3.89472e+06	2.55249e+06	2.05386e+06	3.44976e+06	1.40883e+06	5.27624e+06	627870	411588	311323	5.66052e+06	3.63553e+06
TRUE	High	Master Protein	XP_005273819.1	carnitine O-palmitoyltransferase 1, liver isoform isoform X1 [Homo sapiens]		2.797	3.139	0.978	9.428	3	2	15	2	805	91.8	8.5	46.86	2		XP_005273819.1			0			0.653476	42.72	19.63	44.05	22.7	145.7	131.6	18.7	63.54	27.5	83930		69698.8	362908	507373	142830	487173	362253	409773	93807.9		71893.6	527444	722657
TRUE	High	Master Protein	NP_001171725.1	extended synaptotagmin-1 isoform 1 [Homo sapiens]	FAM62A	2.419	2.11	0.979	12.716	6	4	9	4	1114	123.9	5.78	23.48	4	23344	A0A024RB16; NP_001171725.1		FAM62A	0			0.655412	17.83	1.3	40.2	54.3	131.3	114.5		16.88	35.67		78499.4		149815	194324		262977	162795	204151		101478		217738	276777
TRUE	High	Master Protein	NP_000994.1	60S acidic ribosomal protein P1 isoform 1 [Homo sapiens]	RPLP1	4.226	4.72	0.981	36.66	81	3	30	3	114	11.5	4.32	136.58	3	6176	A6NIB2; hsa:6176; NP_000994.1; P05386	ENSG00000137818	RPLP1	14			0.657972	52.83	65.85	51.6	19.8	136.3	143.9		26.57	43.56	412685			2.18455e+06	1.34511e+06	3.20008e+06	2.32461e+06	1.19398e+06	3.98013e+06	461255			3.17498e+06	1.91586e+06
TRUE	High	Master Protein	NP_005879.1	phosphate carrier protein, mitochondrial isoform a precursor [Homo sapiens]	SLC25A3	3.26	2.942	0.981	11.76	10	2	21	2	362	40.1	9.38	62.98	2	5250	B3KS34; hsa:5250; NP_005879.1; Q00325; Q7Z7N7; Q96A03	ENSG00000075415	SLC25A3	0			0.658133	83.1	90.7	60.88	32.8	121.2	146	99.04	50.73	59.62	1.0031e+06	220442	163097	1.42751e+06	738492	820551	1.46679e+06	420133	1.21843e+06	1.12116e+06	284969	168233	2.07472e+06	1.05184e+06
TRUE	High	Master Protein	NP_789839.1	proteasome activator complex subunit 3 isoform 2 [Homo sapiens]	PSME3	100	100	0.987	6.136	10	2	4	2	267	30.9	6.11	13.32	2	103243385; 105552940	A0A096P5V7; A0A0D9S1G0; A0A2J8KFH2; A0A2K5XH71; A0A2K6PW53; G7NIN5; G7PUW4; NP_789839.1	ENSCSAG00000003352; ENSMLEG00000010594; ENSPANG00000021374; ENSRROG00000034298	PSME3	0			0.668602			74.55		185.4	114.6		31.06	43.58				262083	222657	198113	135662	149107	378335				380906	317133
TRUE	High	Master Protein	NP_001257817.1	mitochondrial dicarboxylate carrier isoform 1 [Homo sapiens]	SLC25A10	100	100	1.003	16.147	14	2	9	2	296	32.1	9.35	30.38	2	1468	A0A0S2Z3G3; NP_001257817.1		SLC25A10	0			0.69568			88.48		129.6	170.4		66.54	69.31				1.76189e+06	1.42197e+06	424640	2.99484e+06	569077	2.56211e+06				2.5607e+06	2.02533e+06
TRUE	High	Master Protein	NP_001316422.1	ER membrane protein complex subunit 2 isoform 1 [Homo sapiens]		100	100	1.003	6.042	8	2	8	2	306	36	6.57	22.62	2		NP_001316422.1			0			0.695864			40.57		142.3	157.7		40.21	51.84				119585	104582	72237.8	121007	40036.3	158720				173802	148957
TRUE	High	Master Protein	NP_005262.1	glutamate dehydrogenase 1, mitochondrial isoform a precursor [Homo sapiens]	GLUD1	2.898	2.425	1.006	22.303	22	7	25	7	558	61.4	7.8	66.51	7	2746	B3KV55; B4DGN5; hsa:2746; NP_005262.1; P00367; Q5TBU3	ENSG00000148672	GLUD1	7			0.700544	58.09	71.75	54.59	42.2	129.2	128.6	75.29	25.4	27.1	1.67212e+06	798684	266810	2.55131e+06	1.53958e+06	3.16174e+06	2.18246e+06	1.46282e+06	3.18256e+06	1.86891e+06	1.03247e+06	275212	3.70803e+06	2.19284e+06
TRUE	High	Master Protein	NP_002099.1	histidine ammonia-lyase isoform 1 [Homo sapiens]	HAL	2.849	2.865	1.006	4.735	5	2	2	2	657	72.7	6.95	5.65	2	3034	B4DQC1; B4E0V8; F5GXF2; F5H1U5; hsa:3034; NP_002099.1; P42357; Q4VB92; Q4VB93	ENSG00000084110	HAL	3			0.699346	42.2	30.67	32.85	44.7	127.3	128	27.43	38.58	29.31	607892	441093	372299	1117668	1.46511e+06	907823	1.36782e+06	812031	1.57133e+06	679437	570209	384023	1.6244e+06	2.08677e+06
TRUE	High	Master Protein	NP_114032.2	heterogeneous nuclear ribonucleoprotein U isoform a [Homo sapiens]	HNRNPU	2.47	2.359	1.006	45.376	11	4	54	4	825	90.5	6	240.71	4	3192	hsa:3192; NP_114032.2; O75507; Q00839; Q8N174; Q96HY9; Q9BQ09	ENSG00000153187	HNRNPU	4			0.699563	55.42	74.5	51.42	34.8	110.8	154.4	79.36	17.64	37.72	760706	382538	88310.3	1.28977e+06	1.10706e+06	1.31451e+06	1.52437e+06	802176	2.24534e+06	850236	494514	91091.2	1.87452e+06	1.57679e+06
TRUE	High	Master Protein	NP_001924.2	dihydrolipoyllysine-residue succinyltransferase component of 2-oxoglutarate dehydrogenase complex, mitochondrial isoform 1 precursor [Homo sapiens]	DLST	100	100	1.018	7.267	6	2	5	2	453	48.7	8.95	16.14	2	1743	B7Z5W8; E7ESY5; hsa:1743; NP_001924.2; P36957; Q7LDY7; Q9BQ32	ENSG00000119689	DLST	8			0.720025			64.05		148.6	151.4		29.63	48.83				297464	258964	232500	415013	162191	361253				432328	368846
TRUE	High	Master Protein	NP_003290.1	endoplasmin precursor [Homo sapiens]	HSP90B1	2.257	2.68	1.025	153.141	33	21	162	20	803	92.4	4.84	537.63	21	7184	hsa:7184; NP_003290.1; P14625; Q96A97	ENSG00000166598	HSP90B1	11			0.731718	72.69	66.48	55.42	41.9	129.6	128.5	63.83	38.72	41.68	5.31981e+06	2.53651e+06	1.39076e+06	9.07795e+06	7.11736e+06	5.73241e+06	1.13363e+07	5.48668e+06	9.67002e+06	5.94591e+06	3.279e+06	1.43455e+06	1.31937e+07	1.01373e+07
TRUE	High	Master Protein	NP_001352542.1	ribosome-binding protein 1 isoform 1 [Homo sapiens]	RRBP1	3.657	4.506	1.026	864.972	50	82	1316	7	1410	152.4	8.6	4891.09	82	6238	A0A0A0MRV0; A2A2S6; A6NCN6; hsa:6238; NP_001352542.1; O75300; O75301; Q5W165; Q96SB2; Q9BWP1; Q9H476; Q9P2E9	ENSG00000125844	RRBP1	2			0.732111	120.4	60.63	92.53	30.4	113.8	155.8	11.67	98.24	33.76	3.31991e+07	3.12439e+07	3.09697e+07	2.36198e+08	9.74135e+07	1.88837e+07	1.5737e+08	8.41543e+07	1.82753e+08	3.71064e+07	4.03896e+07	3.19449e+07	3.43285e+08	1.38747e+08
TRUE	High	Master Protein	NP_005336.3	heat shock 70 kDa protein 1A [Homo sapiens]	HSPA1B	2.283	2.45	1.034	74.345	32	13	97	11	641	70	5.66	316.63	13	3303; 3304	B4E3B6; hsa:3303; hsa:3304; NP_005336.3; P08107; P0DMV9; P19790; Q5JQI4; Q5SP17; Q9UQL9; Q9UQM0	ENSG00000204388; ENSG00000212866; ENSG00000224501; ENSG00000231555; ENSG00000232804	HSPA1B	11			0.745716	57.45	63.54	44.58	63	111.8	125.2	59.19	29.72	27.23	3.5853e+06	5.08046e+06	1.6667e+06	5909223	4.98694e+06	4.60829e+06	5.5213e+06	3.70471e+06	8.10031e+06	4.00727e+06	6.56761e+06	1.71918e+06	8.58835e+06	7.10295e+06
TRUE	High	Master Protein	NP_573566.2	leucine-rich PPR motif-containing protein, mitochondrial precursor [Homo sapiens]	LRPPRC	2.165	2.315	1.04	81.032	16	17	101	17	1394	157.8	6.13	299.35	17	10128	A0PJE3; A8K1V1; hsa:10128; NP_573566.2; P42704; Q53PC0; Q53QN7; Q6ZUD8; Q7Z7A6; Q96D84	ENSG00000138095	LRPPRC	4			0.756071	68.42	57.96	56	41.6	133.8	124.6	76.26	47.63	23.45	1.93442e+06	1.14305e+06	217991	3.2718e+06	4.28472e+06	2.0708e+06	3.84694e+06	3.36804e+06	3.31667e+06	2.16209e+06	1.47764e+06	224855	4.75518e+06	6.10277e+06
TRUE	High	Master Protein	NP_002565.1	peroxiredoxin-1 [Homo sapiens]	PRDX1	2.176	2.067	1.049	13.568	20	3	21	2	199	22.1	8.13	55.1	3	5052	B5BU26; D3DPZ8; hsa:5052; NP_002565.1; P35703; Q06830; Q2V576; Q5T154; Q5T155	ENSG00000117450	PRDX1	7			0.771287	70.31	97.33	77.78	52.6	121.6	125.8	74.39	33.41	36.11	3.04314e+06	1.04793e+06	763968	3.5452e+06	2.02572e+06	3.13237e+06	2.24884e+06	1.37869e+06	3.78601e+06	3.4013e+06	1.35468e+06	788026	5.15253e+06	2.88526e+06
TRUE	High	Master Protein	NP_001805.4	dipeptidyl peptidase 1 isoform a preproprotein [Homo sapiens]	CTSC	100	100	1.051	93.172	28	7	49	7	463	51.8	6.99	182.75	7	1075	A8K7V2; B5MDD5; hsa:1075; NP_001805.4; P53634; Q2HIY8; Q53G93; Q71E75; Q71E76; Q7M4N9; Q7Z3G7; Q7Z5U7; Q8WY99; Q8WYA7; Q8WYA8	ENSG00000109861	CTSC	4			0.774323			82.89		189.4	110.6		55.95	114.84				1.08273e+06	446103	659311	267256	126715	1.80039e+06				1.57362e+06	635389
TRUE	High	Master Protein	NP_004791.1	transmembrane 9 superfamily member 2 precursor [Homo sapiens]	TM9SF2	100	100	1.054	20.124	5	2	7	2	663	75.7	7.44	32.23	2	9375	A8K399; hsa:9375; NP_004791.1; Q2TAY5; Q99805	ENSG00000125304	TM9SF2	0			0.779046			43.6		146	154			39.9				142962			113719		281589				207779
TRUE	High	Master Protein	NP_005557.1	L-lactate dehydrogenase A chain isoform 1 [Homo sapiens]	LDHA	4.316	3.27	1.074	18.902	18	4	31	3	332	36.7	8.27	90.67	4	3939	B4DKQ2; B7Z5E3; D3DQY3; F8W819; hsa:3939; NP_005557.1; P00338; Q53G53; Q6IBM7; Q6ZNV1; Q9UDE8; Q9UDE9	ENSG00000134333; ENSG00000288299	LDHA	14			0.810725	110.11	112.24	54.38	18.5	105.7	175.8	125.76	37.24	36.59	793865	115884	50523	587739	1.07924e+06	833701	1.13958e+06	569833	1.36726e+06	887297	149805	52114	854209	1.53717e+06
TRUE	High	Master Protein	NP_000933.1	peptidyl-prolyl cis-trans isomerase B precursor [Homo sapiens]	PPIB	2.845	3.053	1.077	17.789	22	4	41	4	216	23.7	9.41	113.65	4	5479	A8K534; hsa:5479; NP_000933.1; P23284; Q6IBH5; Q9BVK5	ENSG00000166794	PPIB	3			0.816449	66	65	41.92	28.8	130	141.2	66.04	38.64	25.38	2.1557e+06	676591	792924	2.71888e+06	4.08711e+06	2.64008e+06	3.8158e+06	2.5012e+06	4.13076e+06	2.40941e+06	874643	817893	3.95157e+06	5.82132e+06
TRUE	High	Master Protein	NP_001017992.1	beta-actin-like protein 2 [Homo sapiens]	ACTBL2	2.813	2.361	1.08	27.216	13	3	46	1	376	42	5.59	149.94	3	345651	B2RPJ1; hsa:345651; NP_001017992.1; Q562R1; Q562R2; Q562S9; Q562X8	ENSG00000169067	ACTBL2	0			0.821185	65.27	58.94	51.9	43.8	123.2	133	60.35	23.96	42.15	6.71831e+06	3.0011e+06	2.10193e+06	7.50932e+06	8302041	7.29095e+06	8179646	3.89238e+06	12314153	7.50901e+06	3.87958e+06	2.16812e+06	1.09139e+07	1.18247e+07
TRUE	High	Master Protein	NP_000993.1	60S acidic ribosomal protein P0 [Homo sapiens]	RPLP0	3.18	3.66	1.107	18.909	20	3	14	3	317	34.3	5.97	51.88	3	6175	hsa:6175; NP_000993.1; P05388; Q3B7A4; Q9BVK4	ENSG00000089157	RPLP0	15			0.863958	35.4	16.76	30.85	36.6	140.4	123	21.39	40.26	30.96	405959	228168	355365	966936	1.20929e+06	714074	854508	1.44257e+06	1.0396e+06	453738	294957	366556	1.40533e+06	1.72241e+06
TRUE	High	Master Protein	XP_016881278.1	ATP synthase subunit alpha, mitochondrial isoform X1 [Homo sapiens]		2.995	3.509	1.11	39.669	17	9	46	9	586	64.1	9.28	133.71	9		XP_016881278.1			0			0.868935	56.3	73.72	56.87	20.1	131.7	148.2	91.89	36.44	49.69	1.37378e+06	421735	186602	3.08152e+06	2.50791e+06	2.05056e+06	4.04579e+06	1.46849e+06	3.86683e+06	1.53546e+06	545186	192478	4.47862e+06	3.57205e+06
TRUE	High	Master Protein	NP_004125.3	stress-70 protein, mitochondrial precursor [Homo sapiens]	HSPA9	2.074	2.254	1.112	113.629	41	20	174	20	679	73.6	6.16	555.08	20	3313	B2RCM1; hsa:3313; NP_004125.3; P30036; P31932; P38646; Q1HB43; Q53H23; Q6GU03; Q9BWB7; Q9UC56	ENSG00000113013	HSPA9	5			0.871902	65.71	57.66	58.85	43.7	116.4	139.9	65.66	38.96	37.45	6.84026e+06	3.78641e+06	1.46145e+06	1.11969e+07	9.14365e+06	6.98832e+06	1.33712e+07	6.53187e+06	1.5053e+07	7.64531e+06	4.89476e+06	1.50747e+06	1.62733e+07	1.30234e+07
TRUE	High	Master Protein	NP_005909.2	malate dehydrogenase, mitochondrial isoform 1 precursor [Homo sapiens]	MDH2	2.142	2.645	1.117	50.736	48	11	74	11	338	35.5	8.68	207.45	11	4191	A8K414; B2RE78; B4DE44; E9PDB2; hsa:4191; NP_005909.2; O43682; P40926	ENSG00000146701	MDH2	7			0.879825	75.36	51.58	57.5	36.3	135.1	128.7	78.15	29.9	20.3	3.57177e+06	1.60293e+06	535548	5.30543e+06	5.60844e+06	4.3898e+06	5.43504e+06	3.97984e+06	7.06555e+06	3.99214e+06	2.07214e+06	552413	7.71081e+06	7.98817e+06
TRUE	High	Master Protein	XP_016878685.1	heme oxygenase 2 isoform X2 [Homo sapiens]	HMOX2	100	100	1.119	12.334	22	3	6	3	316	36	5.41	20.93	3	3163	A8MT35; D3DUD5; hsa:3163; I3L430; O60605; P30519; XP_016878685.1	ENSG00000103415; ENSG00000277424	HMOX2	5			0.883358			26.26		141.6	158.4			24.67				239788			226890		447499				348503
TRUE	High	Master Protein	NP_110379.2	T-complex protein 1 subunit alpha isoform a [Homo sapiens]	TCP1	100	100	1.122	20.847	7	2	12	2	556	60.3	6.11	35.18	2	6950	E1P5B2; hsa:6950; NP_110379.2; P17987; Q15556; Q5TCM3	ENSG00000120438	TCP1	8			0.888248			82.2		141.4	158.6		68.58					248010	87786.2				229189				360453	125035
TRUE	High	Master Protein	NP_006784.1	thioredoxin-dependent peroxide reductase, mitochondrial isoform a precursor [Homo sapiens]	PRDX3	3.423	4.011	1.129	9.732	22	3	13	3	256	27.7	7.78	40	3	10935	B2R7Z0; D3DRC9; E9PH29; hsa:10935; NP_006784.1; P30048; P35690; Q0D2H1; Q13776; Q5T5V2; Q96HK4	ENSG00000165672	PRDX3	2			0.898404	68.17	56.39	35.87	32.3	116.7	151.1	66.98	35.73	37.3	620636	266086	160517	1.34789e+06	873678	995537	1.63817e+06	841251	1.54953e+06	693680	343974	165572	1.959e+06	1.24439e+06
TRUE	High	Master Protein	NP_001104026.1	filamin-A isoform 2 [Homo sapiens]	FLNA	2.051	2.465	1.136	76.598	10	14	85	14	2647	280.6	6.06	243.67	14	2316	E9KL45; hsa:2316; NP_001104026.1; P21333; Q5HY53; Q5HY55; Q8NF52	ENSG00000196924	FLNA	13			0.910261	38.62	25.96	33.64	39.3	118.7	142.1	28.89	14.57	19.12	1.37521e+06	744976	928400	1.70461e+06	2.33363e+06	2.91046e+06	2.41698e+06	2.30934e+06	4.23478e+06	1.53707e+06	963045	957635	2.47745e+06	3.32381e+06
TRUE	High	Master Protein	NP_006139.1	LIM and SH3 domain protein 1 isoform a [Homo sapiens]	LASP1	100	100	1.163	10.338	10	2	8	2	261	29.7	7.05	28.37	2	3927	B4DGQ0; hsa:3927; NP_006139.1; Q14847; Q96ED2; Q96IG0	ENSG00000002834	LASP1	0			0.951324			97.37		93.9	206.1		48.41	59.27				270472	560107	346756	898316	242151	830112				393098	797767
TRUE	High	Master Protein	NP_000405.1	peroxisomal multifunctional enzyme type 2 isoform 2 [Homo sapiens]	HSD17B4	2.384	2.157	1.172	9.678	8	3	11	3	736	79.6	8.84	34.33	3	3295	B4DNV1; B4DVS5; E9PB82; F5HE57; hsa:3295; NP_000405.1; P51659	ENSG00000133835	HSD17B4	7			0.965144	0	0	33.79	34.1	126.1	139.7		61.28	56.28	111149			502392	202678		660642	231526	489195	124231			730166	288677
TRUE	High	Master Protein	XP_016868591.1	cytochrome c1, heme protein, mitochondrial isoform X1 [Homo sapiens]		2.188	2.914	1.176	5.678	9	2	5	2	357	38	6.14	12.87	2		XP_016868591.1			0			0.971111	59.54	41.51	30.82	30.6	121.4	148		70.41	76.4	157047			911669	489501	259592	1.03876e+06	151961	817755	175530			1.325e+06	697202
TRUE	High	Master Protein	NP_001362247.1	spectrin alpha chain, non-erythrocytic 1 isoform 9 [Homo sapiens]		100	100	1.177	7.026	2	3	7	3	2510	288.9	5.41	17.06	3		NP_001362247.1			0			0.972862			21.69		139.1	160.9		24.68	13.26				204395	232464	199839	207091	261125	374870				297064	331101
TRUE	High	Master Protein	NP_001395.1	elongation factor 1-gamma [Homo sapiens]	EEF1G	3.429	4.479	1.181	18.164	15	5	19	5	437	50.1	6.67	58.11	5	1937	B4DTG2; hsa:1937; NP_001395.1; P26641; Q6PJ62; Q6PK31; Q96CU2; Q9P196	ENSG00000254772	EEF1G	3			0.979649	66.46	35.47	34.02	25.5	119.9	154.6	69.25	48.62	15.53	571094	106010	312703	1.33014e+06	1.06614e+06	636072	1.50307e+06	1.20394e+06	1.88249e+06	638308	137041	322550	1.93321e+06	1.51852e+06
TRUE	High	Master Protein	NP_001035810.1	glucose-6-phosphate 1-dehydrogenase isoform b [Homo sapiens]	G6PD	2.81	4.563	1.188	40.534	21	6	42	6	515	59.2	6.84	132.58	6	2539	D3DWX9; hsa:2539; NP_001035810.1; P11413; Q16000; Q16765; Q8IU70; Q8IU88; Q8IUA6; Q96PQ2	ENSG00000160211	G6PD	15			0.989114	55.98	45.56	60.78	26	92.2	181.8	48.77	51.96	32.56	494513	239411	206943	1.39205e+06	770953	728813	2.30054e+06	1.36951e+06	2.08394e+06	552714	309491	213459	2.02317e+06	1.09808e+06
TRUE	High	Master Protein	NP_001143.2	ADP/ATP translocase 2 [Homo sapiens]	SLC25A5	3.221	3.932	1.195	63.633	36	14	120	7	298	32.8	9.69	355.11	14	292	B2RCV1; hsa:292; NP_001143.2; O43350; P05141	ENSG00000005022	SLC25A5	5			1	75.88	77.76	85.17	29.3	99.8	170.9	65.9	46.41	47.47	5.66163e+06	2.72292e+06	1.35893e+06	1.60882e+07	8.41987e+06	1.03975e+07	1.53277e+07	5.78743e+06	1.97556e+07	6.32797e+06	3.51998e+06	1.40172e+06	2.33823e+07	1.19925e+07
TRUE	High	Master Protein	NP_002147.2	60 kDa heat shock protein, mitochondrial [Homo sapiens]	HSPD1	3.517	3.823	1.197	139.718	41	16	216	16	573	61	5.87	790.6	16	3329	B2R5M6; B7Z712; hsa:3329; NP_002147.2; P10809; Q38L19; Q9UCR6	ENSG00000144381	HSPD1	4			0.996724	72.81	74.87	74	24.5	108.8	166.7	23.74	40.37	46.09	4.33534e+06	2.71909e+06	3.01539e+06	1.74361e+07	1.09552e+07	1.15931e+07	1.65807e+07	7.18985e+06	2.55583e+07	4.84558e+06	3.51502e+06	3.11034e+06	2.53413e+07	1.56036e+07
TRUE	High	Master Protein	NP_006730.2	DNA replication licensing factor MCM5 [Homo sapiens]	MCM5	2.33	2.821	1.199	6.01	6	3	6	3	734	82.2	8.37	15.44	3	4174	hsa:4174; NP_006730.2; O60785; P33992; Q14578; Q9BTJ4; Q9BWL8	ENSG00000100297	MCM5	10			0.994307	0.62	1.8	3.65	48.8	113.6	137.6		9.02	1.72		82378.7		169995	202462	248110	205935	231241			106493		247068	288369
TRUE	High	Master Protein	NP_006422.1	T-complex protein 1 subunit beta isoform 1 [Homo sapiens]	CCT2	2.139	2.264	1.201	27.753	16	5	25	5	535	57.5	6.46	86.93	5	10576	A8K402; B5BTY7; B7Z243; B7Z7K4; B7ZAT2; hsa:10576; NP_006422.1; P78371; Q14D36; Q6IAT3	ENSG00000166226	CCT2	10			0.991155	113.35	99.67	61.4	18.1	136.5	145.4	92.09	5.61	20.79	329034		75323.6	913070	860661		942474	719556	1.36815e+06	367759		77695.6	1.32704e+06	1.22585e+06
TRUE	High	Master Protein	NP_004334.1	calreticulin precursor [Homo sapiens]	CALR	3.629	4.336	1.209	51.437	34	8	41	8	417	48.1	4.44	151.48	8	811	hsa:811; NP_004334.1; P27797; Q6IAT4; Q9UDG2	ENSG00000179218	CALR	12			0.978742	33.35	37.39	74.51	18.3	143.5	138.2		33.38	68.78	195694			1.11587e+06	2.00868e+06	1.71652e+06	2.68971e+06	774338	1.58939e+06	218726			1.62178e+06	2.86099e+06
TRUE	High	Master Protein	NP_005338.1	endoplasmic reticulum chaperone BiP precursor [Homo sapiens]	HSPA5	3.109	3.33	1.209	134.023	39	19	213	17	654	72.3	5.16	714.04	19	3309	B0QZ61; hsa:3309; NP_005338.1; P11021; Q2EF78; Q9NPF1; Q9UK02	ENSG00000044574	HSPA5	13			0.978668	68.94	74.6	60.22	24.7	129.6	145.7	65.64	30.98	45.39	6.12904e+06	2.13682e+06	2.05325e+06	1.0286e+07	1.01747e+07	8.02924e+06	1.40595e+07	5.55739e+06	1.56654e+07	6.85039e+06	2.7623e+06	2.11791e+06	1.49495e+07	1.44919e+07
TRUE	High	Master Protein	NP_006105.1	mitochondrial import receptor subunit TOM40 homolog [Homo sapiens]	TOMM40	100	100	1.212	33.577	30	5	19	5	361	37.9	7.25	75.61	5	10452	A0A024R0P9; hsa:10452; NP_006105.1; O96008; Q86VW4; Q8WY09; Q8WY10; Q8WY11; Q9BR95	ENSG00000130204	TOMM40	3			0.975535			2.07		135.7	164.3			1.98				199656			240526		342926				290176
TRUE	High	Master Protein	NP_872590.1	proliferating cell nuclear antigen [Homo sapiens]	PCNA	4.722	2.722	1.214	9.826	10	2	11	2	261	28.8	4.69	32.2	2	5111	B2R897; D3DW02; hsa:5111; NP_872590.1; P12004	ENSG00000132646	PCNA	41			0.972212	110.63	39.42	52.74	34.3	103.7	161.9	38.06	99.48	61.12	158636	78989		204739	1.24289e+06	406791	440591	129627	772786	177306	102111		297563	1.77026e+06
TRUE	High	Master Protein	NP_001822.3	clusterin preproprotein [Homo sapiens]	CLU	100	100	1.217	6.156	9	2	3	2	449	52.5	6.27	7.66	2	1191	B2R9Q1; B3KSE6; hsa:1191; NP_001822.3; P10909; P11380; P11381; Q2TU75; Q5HYC1; Q7Z5B9	ENSG00000120885	CLU	7			0.968157			17.37		135.3	164.7		17.86	11.7				188387	149133		221149		259751				273798	212412
TRUE	High	Master Protein	NP_000681.2	aldehyde dehydrogenase, mitochondrial isoform 1 precursor [Homo sapiens]	ALDH2	2.994	3.825	1.229	37.186	16	5	34	5	517	56.3	7.05	109.6	5	217	B4DW54; E7EUE5; hsa:217; NP_000681.2; P05091; Q03639; Q6IB13; Q6IV71	ENSG00000111275	ALDH2	6			0.950416	29.85	3.03	42.81	10	120	170		31.63	33.48	115100			1.32765e+06	859476		1.57494e+06	870910	2.0941e+06	128646			1.92957e+06	1.22416e+06
TRUE	High	Master Protein	NP_002957.1	protein S100-A10 [Homo sapiens]	S100A10	2.497	5.605	1.229	34.059	41	3	27	3	97	11.2	7.37	105.92	3	6281	A8K4V8; hsa:6281; NP_002957.1; P08206; P60903; Q5T1C5	ENSG00000197747	S100A10	2			0.950533	107.95	69.62	136.37	24.9	75.3	199.8	26.82	94.38	82.7	660380	388929		3.23143e+06	285078	1.8399e+06	3.42727e+06	113989	4.69489e+06	738102	502777		4.6965e+06	406040
TRUE	High	Master Protein	NP_060864.1	palmitoyl-protein thioesterase ABHD10, mitochondrial isoform 1 precursor [Homo sapiens]	ABHD10	2.127	1.884	1.238	14.974	16	3	8	3	306	33.9	8.57	28.78	3	55347	B7Z6A8; C9IZX5; D3DN63; hsa:55347; NP_060864.1; Q8TCF9; Q9NUJ1	ENSG00000144827	ABHD10	1			0.936572	62.09	80.7	46.61	32	121.1	146.9	53.87	43.13	49.19	125915	121775	339506	532906	417779	299353	569642	201654	694477	140734	157421	350197	774516	595048
TRUE	High	Master Protein	XP_016882687.1	ubiquitin-60S ribosomal protein L40 isoform X1 [Homo sapiens]		2.739	3.721	1.242	18.931	24	4	30	4	203	22.2	8.94	112.15	4		XP_016882687.1			0			0.930572	46.32	46.54	53.88	32.8	124.4	142.8	33.37	48.76	24.74	1.77103e+06	955725	1.05321e+06	3.22118e+06	5.33864e+06	2.74989e+06	4374009	2.87617e+06	5.16756e+06	1.97946e+06	1.23548e+06	1.08637e+06	4.68159e+06	7.60389e+06
TRUE	High	Master Protein	NP_000963.1	60S ribosomal protein L7a [Homo sapiens]	RPL7A	2.461	3.381	1.247	5.519	9	2	9	2	266	30	10.61	22.33	2	6130	hsa:6130; NP_000963.1; P11518; P62424; Q5T8U4	ENSG00000148303; ENSG00000280858	RPL7A	14			0.923379	40.88	38.51	34.18	32.4	117.9	149.7	65	52.11	20.72	401370	102248	187706	485379	616275	258114	621502	551787	1.05933e+06	448609	132179	193617	705441	877768
TRUE	High	Master Protein	NP_006588.1	heat shock cognate 71 kDa protein isoform 1 [Homo sapiens]	HSPA8	2.534	3.203	1.249	131.43	39	20	215	17	646	70.9	5.52	684.39	20	3312	hsa:3312; NP_006588.1; P11142; Q9H3R6	ENSG00000109971	HSPA8	21			0.920727	65.27	58.12	48.52	29.6	123.1	147.3	64.29	29.07	27.27	9.10738e+06	3.84553e+06	2.63159e+06	1.53416e+07	1.45045e+07	1.23101e+07	1.86338e+07	1.17143e+07	2.37737e+07	1.01793e+07	4.9712e+06	2.71446e+06	2.22971e+07	2.06589e+07
TRUE	High	Master Protein	NP_733765.1	sarcoplasmic/endoplasmic reticulum calcium ATPase 2 isoform b [Homo sapiens]	ATP2A2	2.389	3.664	1.256	106.297	25	19	95	19	1042	114.7	5.34	314.73	19	488	A6NDN7; B4DF05; hsa:488; NP_733765.1; P16614; P16615; Q86VJ2	ENSG00000174437	ATP2A2	10			0.911673	57.05	62.88	63.87	29	108.5	162.5	59.06	49.42	39.27	2.90827e+06	1.64597e+06	789773	7.48464e+06	5.58677e+06	3.55208e+06	8.26721e+06	4.11762e+06	1.1886e+07	3.25055e+06	2.12778e+06	814643	1.0878e+07	7.9573e+06
TRUE	High	Master Protein	NP_000909.2	protein disulfide-isomerase precursor [Homo sapiens]	P4HB	4.442	5.837	1.261	113.516	48	16	115	16	508	57.1	4.87	416.06	16	5034	B2RDQ2; hsa:5034; NP_000909.2; P07237; P30037; P32079; Q15205; Q6LDE5	ENSG00000185624	P4HB	12			0.904843	76.96	112.21	96.4	9.5	86.7	203.8	112.79	25.54	66.3	1.89111e+06	419049	125581	5.017e+06	3.45684e+06	4.69017e+06	8.02826e+06	1.67597e+06	1.28856e+07	2.11369e+06	541713	129536	7.2916e+06	4.92361e+06
TRUE	High	Master Protein	XP_016883301.1	protein GNAS isoform X1 [Homo sapiens]	GNAS	3.024	4.03	1.265	4.357	3	2	4	2	1038	111	5.03	10.12	2		A0A7I2V5R6; XP_016883301.1	ENSG00000087460	GNAS	6			0.898727	29.26	49.53	73.48	37.2	112.7	150.1		27.38	70.13		101454		332024	228882		489163	75452.6	508367		131152		482557	325999
TRUE	High	Master Protein	NP_001003.1	40S ribosomal protein S8 [Homo sapiens]	RPS8	2.11	2.716	1.274	28.081	32	5	43	5	208	24.2	10.32	154.27	5	6202	hsa:6202; NP_001003.1; P09058; P62241; Q6IRL7	ENSG00000142937	RPS8	17			0.88581	48.37	58.43	28.28	36.1	112.8	151	52.54	14.08	34.18	1.58251e+06	577476	764002	1.74207e+06	1.72699e+06	1.93616e+06	2.28417e+06	1.47477e+06	3862341	1.76876e+06	746515	788060	2.53189e+06	2.45977e+06
TRUE	High	Master Protein	NP_001012680.1	4F2 cell-surface antigen heavy chain isoform b [Homo sapiens]	SLC3A2	2.145	2.919	1.279	48.406	22	10	52	1	631	68.1	5.05	156.93	10	6520	J3KPF3; NP_001012680.1	ENSG00000168003	SLC3A2	4			0.879262	56.64	73.83	71.72	24.5	85.4	190.1	69.61	57.51	63.93	1.03843e+06	490797	218588	3.45709e+06	1.29246e+06	2.21384e+06	3.41837e+06	894176	6.01411e+06	1.16065e+06	634463	225472	5.02447e+06	1.84087e+06
TRUE	High	Master Protein	NP_057381.3	prenylcysteine oxidase 1 precursor [Homo sapiens]	PCYOX1	100	100	1.285	8.993	5	2	5	2	505	56.6	6.18	14.34	2	51449	B2RB14; B7Z9P8; hsa:51449; NP_057381.3; O94982; Q8N4N5; Q96QM8; Q9UHG3	ENSG00000116005	PCYOX1	0			0.870467			35.29		89.3	210.7			50.23				78723.4			271470		179088				114415
TRUE	High	Master Protein	NP_005989.3	T-complex protein 1 subunit gamma isoform a [Homo sapiens]	CCT3	2.529	3.463	1.292	17.251	12	4	12	4	545	60.5	6.49	31.86	4	7203	A6NE14; hsa:7203; NP_005989.3; P49368; Q5SZY1; Q9BR64	ENSG00000163468	CCT3	7			0.861267	54.98	34.39	34.39	46.8	118.4	134.8	34.68	52.77	37.71	138806	110784	72820	249250	291935	119540	266261	554629	396928	155143	143212	75113.1	362256	415807
TRUE	High	Master Protein	NP_001014763.1	electron transfer flavoprotein subunit beta isoform 2 [Homo sapiens]		100	100	1.303	6.778	6	2	13	2	346	37.4	7.17	30.52	2		NP_001014763.1			0			0.84641			34.18		135.8	164.2		28.57	57.87				574933	526877	463201	733714	192296	873064				835596	750438
TRUE	High	Master Protein	NP_006818.3	transmembrane emp24 domain-containing protein 10 precursor [Homo sapiens]	TMED10	100	100	1.311	8.274	16	2	7	2	219	25	7.44	22.74	2	10972	B2R605; hsa:10972; NP_006818.3; P49755; Q15602; Q16536; Q86TC2; Q86TS5	ENSG00000170348	TMED10	5			0.835264			41.55		89.3	210.7		38.68	35.84				285495		236721	395969		921641				414933
TRUE	High	Master Protein	NP_003371.2	vimentin [Homo sapiens]	VIM	100	100	1.312	4.766	7	2	4	2	466	53.6	5.12	11.18	2	7431	B0YJC2; D3DRU4; hsa:7431; NP_003371.2; P08670; Q15867; Q15868; Q15869; Q548L2; Q6LER9; Q8N850; Q96ML2; Q9NTM3	ENSG00000026025	VIM	18			0.83429			12.13		129.8	170.2			11.53				126601			181768		214017				183999
TRUE	High	Master Protein	NP_001002857.1	annexin A2 isoform 2 [Homo sapiens]	ANXA2	3.72	4.538	1.312	239.251	64	26	478	26	339	38.6	7.75	1638.02	26	302	hsa:302; NP_001002857.1; P07355; Q567R4; Q6N0B3; Q8TBV2; Q96DD5; Q9UDH8	ENSG00000182718	ANXA2	7			0.834927	78.07	81.01	67.88	27.4	95.2	177.5	59.98	34.44	44.75	2.84493e+07	1.26433e+07	9.05247e+06	6.73226e+07	3.99267e+07	5.534e+07	7.35756e+07	3.13801e+07	1.04593e+08	3.17976e+07	1.63442e+07	9.33754e+06	9.78453e+07	5.6868e+07
TRUE	High	Master Protein	NP_005372.2	nucleolin [Homo sapiens]	NCL	2.872	3.477	1.313	109.079	23	13	113	13	710	76.6	4.7	378.75	13	4691	hsa:4691; NP_005372.2; P19338; Q53SK1; Q8NB06; Q9UCF0; Q9UDG1	ENSG00000115053	NCL	3			0.833627	78.25	63.9	50.45	18.2	129.5	152.3	78.22	41.13	33.18	2.69403e+06	1.00907e+06	522338	9.1042e+06	6.52026e+06	5.53878e+06	1.09438e+07	6.20272e+06	1.05098e+07	3.0111e+06	1.30444e+06	538786	1.32319e+07	9.28688e+06
TRUE	High	Master Protein	NP_001037.1	solute carrier family 12 member 2 isoform 1 [Homo sapiens]	SLC12A2	100	100	1.319	4.629	3	2	5	2	1212	131.4	6.4	13.21	2	6558	hsa:6558; NP_001037.1; P55011; Q8N713; Q8WWH7	ENSG00000064651	SLC12A2	1			0.824711			17.46		129.3	170.7		9.76	17.71				129707	115270		182638		196869				188514	164181
TRUE	High	Master Protein	NP_002625.1	prohibitin isoform 1 [Homo sapiens]	PHB	3.762	4.737	1.323	31.278	21	4	23	4	272	29.8	5.76	59.38	4	5245	B4DY47; hsa:5245; NP_002625.1; P35232; Q4VBQ0	ENSG00000167085	PHB	5			0.819261	54.1	83.83	78.84	17.5	96.1	186.5	86.46	49.42	64.07	566991	174543	100598	1.76381e+06	870778	1.09941e+06	1.67036e+06	396941	2.72982e+06	633722	225636	103766	2.56349e+06	1.24026e+06
TRUE	High	Master Protein	NP_000692.2	sodium/potassium-transporting ATPase subunit alpha-1 isoform a [Homo sapiens]	ATP1A1	100	100	1.324	23.791	8	5	27	5	1023	112.8	5.49	85.94	5	476	B2RBR6; B7Z2T5; B7Z3U6; F5H3A1; hsa:476; NP_000692.2; P05023; Q16689; Q6LDM4; Q9UCN1; Q9UJ20; Q9UJ21	ENSG00000163399	ATP1A1	5			0.818858			36.93		137.1	162.9		72.31	15.75				233450	299498	50576.2	362234	306601	384732				339291	426579
TRUE	High	Master Protein	XP_005249786.1	heterogeneous nuclear ribonucleoproteins A2/B1 isoform X1 [Homo sapiens]	HNRNPA2B1	100	100	1.327	26.055	20	3	10	3	353	37.4	8.95	41.83	3	3181	A0A024RA27; A0A024RA61; A8K064; hsa:3181; P22626; P22627; Q9UC98; Q9UDJ2; XP_005249786.1	ENSG00000122566	HNRNPA2B1	4			0.814718			10.1		128.9	171.1			9.61				106903			153112		185275				155370
TRUE	High	Master Protein	NP_006816.2	cytoskeleton-associated protein 4 [Homo sapiens]	CKAP4	3.577	3.609	1.336	53.73	27	10	51	10	602	66	5.92	181.62	10	10970	hsa:10970; NP_006816.2; Q07065; Q504S5; Q53ES6	ENSG00000136026	CKAP4	6			0.803489	81.88	39.05	73.09	6.8	126.6	166.6	97.07	46.63	51.68	396542	58211	106313	1.40648e+06	1.76242e+06	872823	2.5342e+06	843983	2.58725e+06	443213	75250.5	109661	2.04415e+06	2.51023e+06
TRUE	High	Master Protein	NP_036333.2	Golgi apparatus protein 1 isoform 1 precursor [Homo sapiens]		100	100	1.341	45.111	11	8	27	8	1203	137.1	6.9	90.65	8		NP_036333.2			0			0.796726			52.61		52.9	247.1		81.09	75.15				1.07323e+06	248340	511642	1.6571e+06	338788	3.55656e+06				1.55981e+06	353714
TRUE	High	Master Protein	NP_005900.2	microtubule-associated protein 1B isoform 1 [Homo sapiens]	MAP1B	100	100	1.346	41.049	6	9	33	9	2468	270.5	4.81	107.83	9	4131	A2BDK5; hsa:4131; NP_005900.2; P46821	ENSG00000131711	MAP1B	2			0.790621			50.18		86	214		90.1	53.12				306352	792598	128381	768776	1.45616e+06	610111				445246	1.12891e+06
TRUE	High	Master Protein	NP_710154.1	inhibitor of nuclear factor kappa-B kinase-interacting protein isoform 1 [Homo sapiens]		100	100	1.351	6.901	7	2	6	2	377	43.1	4.92	18.84	2		NP_710154.1			0			0.784161			62.26		127.6	172.4			54.76					115800		232533		142425					164935
TRUE	High	Master Protein	NP_000099.2	dihydrolipoyl dehydrogenase, mitochondrial isoform 1 precursor [Homo sapiens]	DLD	100	100	1.363	6.444	6	2	4	2	509	54.1	7.85	11.34	2	1738	B2R5X0; B4DHG0; B4DT69; hsa:1738; NP_000099.2; P09622; Q14131; Q14167; Q59EV8; Q8WTS4	ENSG00000091140	DLD	15			0.768678			54.56		127	173			52.27				42972.3			59055.1	40905	147557				62455.1
TRUE	High	Master Protein	NP_005498.1	cofilin-1 [Homo sapiens]	CFL1	2.388	2.562	1.364	28.412	43	5	38	5	166	18.5	8.09	119.19	5	1072	B3KUQ1; hsa:1072; NP_005498.1; P23528; Q53Y87; Q9UCA2	ENSG00000172757	CFL1	15			0.766985	60.83	64.39	57.95	21.1	122	157	83.42	42.68	60.67	669412	113565	248863	1.02333e+06	1.08055e+06	616611	1.32774e+06	613349	3.07673e+06	748197	146808	256700	1.48728e+06	1.53904e+06
TRUE	High	Master Protein	NP_067075.1	ras-related protein Rab-18 isoform 1 [Homo sapiens]	RAB18	100	100	1.365	5.487	13	2	4	2	206	23	5.24	10.87	2	22931	B3KMC7; B7Z333; D3DRW1; hsa:22931; NP_067075.1; Q53FX8; Q56UN9; Q6FIH1; Q9NP72	ENSG00000099246	RAB18	4			0.765414			18.58		126.8	173.2			17.59				168431			262791		283751				244795
TRUE	High	Master Protein	NP_001309906.1	sideroflexin-1 isoform 1 [Homo sapiens]	SFXN1	100	100	1.366	17.612	19	3	11	3	322	35.6	9.07	41.72	3	94081	B3KPW3; D3DQN2; hsa:94081; NP_001309906.1; Q9H9B4; Q9HA53	ENSG00000164466	SFXN1	0			0.765031			75.9		126.8	173.2		38.55	61.77				310396	283742	197005	382952	99844.8	619090				451124	404137
TRUE	High	Master Protein	NP_001276033.1	glucosidase 2 subunit beta isoform 3 precursor [Homo sapiens]	PRKCSH	100	100	1.366	5.831	7	2	2	2	535	60.2	4.41	7.96	2	5589	K7ELL7; NP_001276033.1	ENSG00000130175	PRKCSH	0			0.764493			85.33		126.8	173.2		36.26	76.57				183729	316745		734405	147922	456138				267029	451144
TRUE	High	Master Protein	XP_016868908.1	aspartyl/asparaginyl beta-hydroxylase isoform X1 [Homo sapiens]		2.261	3.017	1.371	45.485	14	6	60	6	800	90.4	5.05	204.02	6		XP_016868908.1			0			0.757952	76	65.79	59.71	30.9	94.9	174.2	86.39	52.53	39.76	1.93608e+06	404384		3.99587e+06	2.29661e+06	1.99781e+06	4.16486e+06	2.12889e+06	6.33967e+06	2.16394e+06	522755		5.80752e+06	3.27109e+06
TRUE	High	Master Protein	NP_004902.1	protein disulfide-isomerase A4 isofrom 2 precursor [Homo sapiens]	PDIA4	3.894	7.133	1.378	27.328	14	6	48	6	645	72.9	5.07	129.48	6	9601	A8K4K6; hsa:9601; NP_004902.1; P13667; Q549T6	ENSG00000155660	PDIA4	0			0.749761	63.15	84.84	65.96	8.6	93.3	198.1	101.55	46.28	51.34	486319	104146	72870.8	914406	2.04177e+06	1.45386e+06	2.85414e+06	955305	2.96973e+06	543556	134631	75165.5	1.32898e+06	2.90812e+06
TRUE	High	Master Protein	NP_002296.1	galectin-1 [Homo sapiens]	LGALS1	100	100	1.392	13.982	26	2	10	2	135	14.7	5.5	29.76	2	3956	B2R5E8; hsa:3956; NP_002296.1; P09382; Q9UDK5	ENSG00000100097	LGALS1	2			0.732642			45.97		156.1	143.9		0.39	42.09				214808	220409		147249		377184				312198	313931
TRUE	High	Master Protein	NP_001345.1	aldo-keto reductase family 1 member C2 isoform 1 [Homo sapiens]	AKR1C2	3.34	12.963	1.392	27.237	24	5	24	4	323	36.7	7.49	70.95	5	1646	A8K2N9; B4DKR9; hsa:1646; NP_001345.1; P52895; Q14133; Q5SR16; Q7M4N1; Q96A71	ENSG00000151632	AKR1C2	8			0.73246	0	21.32	69.5	14.5	43.3	242.1		59.83	62.39			123155	409513		241307	1.46917e+06	481668	2.88576e+06			127033	595178
TRUE	High	Master Protein	NP_001129166.1	voltage-dependent anion-selective channel protein 3 isoform 2 [Homo sapiens]	VDAC3	3.265	5.396	1.392	20.789	26	6	17	5	284	30.8	8.66	44.93	6	101142297; 737891	A0A2I3SDM8; A0A2J8N771; A0A2J8TNL3; A0A6D2XZK0; G3QHR8; NP_001129166.1	ENSGGOG00000001932; ENSPTRG00000020205	VDAC3	0			0.733191	62.84	110.33	50.96	17.4	94.5	188.1	60.65	60.62	76.67	98401.7	212831		1.00949e+06	664446	350834	1.30746e+06	164934	2.37087e+06	109983	275131		1.46717e+06	946378
TRUE	High	Master Protein	NP_003893.2	far upstream element-binding protein 1 isoform 2 [Homo sapiens]	FUBP1	100	100	1.393	32.608	20	7	15	7	644	67.5	7.61	51.38	7	8880	hsa:8880; NP_003893.2; Q12828; Q96AE4	ENSG00000162613	FUBP1	0			0.73104			96.7		131.8	168.2		48.52	119.58				376472	271023	185881	341827	144003	2.47451e+06				547157	386021
TRUE	High	Master Protein	XP_011532356.1	transketolase isoform X1 [Homo sapiens]		3.054	3.562	1.394	51.026	24	7	79	7	631	68.8	7.52	316.08	7		XP_011532356.1			0			0.729864	54.21	51.86	51.63	36	110.4	153.6	25	16.96	30.25	1.3442e+06	713375	1.0834e+06	2.35876e+06	2.33449e+06	4.47238e+06	3.30705e+06	2.28504e+06	5.45472e+06	1.50241e+06	922194	1.11752e+06	3.42818e+06	3.32504e+06
TRUE	High	Master Protein	NP_005304.3	protein disulfide-isomerase A3 precursor [Homo sapiens]	PDIA3	2.323	3.018	1.397	26.226	20	7	37	7	505	56.7	6.35	107.51	7	2923	hsa:2923; NP_005304.3; P30101; Q13453; Q14255; Q8IYF8; Q9UMU7	ENSG00000167004	PDIA3	4			0.726162	46.88	77.35	48.4	15.8	94.9	189.3	81.97	50.73	58.38	573556	212652	94905.4	1.62297e+06	1.15563e+06	753071	2.37765e+06	623693	3.15929e+06	641060	274899	97893.9	2.35879e+06	1.64598e+06
TRUE	High	Master Protein	NP_001001563.2	mitochondrial import inner membrane translocase subunit TIM50 isoform 1 [Homo sapiens]	TIMM50	4.396	8.845	1.404	12.195	13	3	7	3	353	39.6	8.37	21.92	3	92609	hsa:92609; NP_001001563.2; Q330K1; Q3ZCQ8; Q6QA00; Q96FJ5; Q96GY2; Q9H370	ENSG00000105197	TIMM50	1			0.718093	40.79	18.95	67.33	13.4	74.3	212.3		51.28	64.92	74700.3			533710	324463	266042	915681	183317	1.27765e+06	83492			775684	462136
TRUE	High	Master Protein	NP_001185808.1	ATP5J2-PTCD1 fusion protein [Homo sapiens]	ATP5MF-PTCD1	100	100	1.409	5.955	3	2	4	2	749	84.1	8.72	8.41	2	100526740	G3V325; hsa:100526740; NP_001185808.1	ENSG00000248919	ATP5MF-PTCD1	0			0.711884			38.11		64.8	235.2		113.32	13.63				899961	101313		993410		1.67117e+06				1.30799e+06	144301
TRUE	High	Master Protein	XP_005253288.1	CD44 antigen isoform X1 [Homo sapiens]		100	100	1.414	4.812	5	2	3	2	743	81.6	5.33	8.67	2		XP_005253288.1			0			0.706067			41.61		124.3	175.7		40.3	24.13				116999	170737	104228	198245		194730				170043	243183
TRUE	High	Master Protein	XP_006715894.1	calcium-binding mitochondrial carrier protein Aralar2 isoform X1 [Homo sapiens]		100	100	1.415	13.672	12	4	10	4	686	75.4	8.5	32.84	4		XP_006715894.1			0			0.70507			37.32		135.1	164.9		39.63	31.28				127244	72996.2		181081	128640	141934				184934	103969
TRUE	High	Master Protein	NP_000970.1	60S ribosomal protein L18 isoform 1 [Homo sapiens]	RPL18	2.05	2.501	1.415	7.445	14	2	16	2	188	21.6	11.72	31.13	2	6141	F8VWC5; hsa:6141; NP_000970.1; Q07020; Q8WTZ6	ENSG00000063177	RPL18	14			0.705251	28.61	56.58	49.75	47.6	94.6	157.8	30.46	23.19	38.11	821430	446814	527135	558078	805055	1.30502e+06	1327187	741910	2.13837e+06	918106	577606	543734	811100	1.14665e+06
TRUE	High	Master Protein	NP_001290043.1	tubulin alpha-1C chain isoform a [Homo sapiens]	TUBA1C	2.975	3.901	1.427	81.752	33	10	91	5	519	57.7	5.07	305.35	10	84790	F5H5D3; NP_001290043.1	ENSG00000167553	TUBA1C	5			0.691849	70.87	80.59	63.71	12.9	115.7	171.4	107.15	14.82	51.64	3.50266e+06	738019	398587	6.70233e+06	5.98767e+06	7.2223e+06	8.76268e+06	4.66718e+06	1.84812e+07	3.9149e+06	954051	411138	9.74103e+06	8.52831e+06
TRUE	High	Master Protein	NP_003356.2	cytochrome b-c1 complex subunit 1, mitochondrial precursor [Homo sapiens]	UQCRC1	2.106	2.742	1.434	24.289	24	6	36	6	480	52.6	6.37	101.47	6	7384	B2R7R8; hsa:7384; NP_003356.2; P31930; Q96DD2	ENSG00000010256	UQCRC1	4			0.682931	51.45	51.59	64.92	32.7	105.4	161.9	83.66	51.8	27.29	1.03897e+06	404613	145200	1.16027e+06	1.55543e+06	664405	1.79653e+06	1.39536e+06	3.10231e+06	1.16125e+06	523051	149773	1.68632e+06	2.21541e+06
TRUE	High	Master Protein	XP_016865174.1	succinate dehydrogenase [ubiquinone] flavoprotein subunit, mitochondrial isoform X1 [Homo sapiens]		2.141	1.605	1.437	14.118	6	2	12	2	785	85.6	8.34	46.26	2		XP_016865174.1			0			0.679376	65.38	65.61	62.11	51.4	75.9	172.7	76.21	80.12	50.79	236847	61366.1		507646	150148	198273	637881	370293	336431	264722	79329.2		737802	213858
TRUE	High	Master Protein	NP_005175.2	calmodulin-3 isoform 1 [Homo sapiens]	CALM2	100	100	1.44	78.63	56	5	56	5	149	16.8	4.22	287.07	5	801; 805; 808	hsa:801; hsa:805; hsa:808; NP_005175.2; P02593; P0DP24; P62158; P70667; P99014; Q13942; Q53S29; Q61379; Q61380; Q96HK3	ENSG00000143933	CALM2	17			0.676574			79.18		145.2	154.8		39	42.56				4.63169e+06	3.6258e+06	2.90419e+06	6.54031e+06	3.20136e+06	5.2973e+06				6.73161e+06	5.16428e+06
TRUE	High	Master Protein	NP_001121620.1	transferrin receptor protein 1 isoform 1 [Homo sapiens]	TFRC	100	100	1.444	4.828	4	2	3	2	760	84.8	6.61	9.77	2	7037	D3DXB0; hsa:7037; NP_001121620.1; P02786; Q1HE24; Q59G55; Q9UCN0; Q9UCU5; Q9UDF9; Q9UK21	ENSG00000072274	TFRC	20			0.671594			0.36		122.7	177.3			0.34				280263			409160		564526				407329
TRUE	High	Master Protein	XP_024307854.1	poly(rC)-binding protein 3 isoform X1 [Homo sapiens]		2.046	2.945	1.477	23.473	5	2	20	2	596	63.5	9.92	70.64	2		XP_024307854.1			0			0.635015	60.9	82.64	96.71	45	94.3	160.7		61.43	64.85	132865			213944	305876	95014.8	367541	177165	944535	148502			310942	435663
TRUE	High	Master Protein	NP_001393.1	elongation factor 1-alpha 1 [Homo sapiens]	EEF1A1	2.146	2.831	1.479	42.515	29	6	57	6	462	50.1	9.01	183.12	6	1915	hsa:1915; NP_001393.1; P04719; P04720; P68104; Q6IQ15	ENSG00000156508	EEF1A1	8			0.633136	79.41	72.68	38.24	33.3	96.2	170.5	89.16	25.2	44.02	4.08022e+06	958574	921248	3.69267e+06	2.51073e+06	3.52925e+06	4.39975e+06	3.06985e+06	9.57819e+06	4.56044e+06	1.23917e+06	950258	5.36686e+06	3.57606e+06
TRUE	High	Master Protein	NP_110382.3	thioredoxin-related transmembrane protein 1 precursor [Homo sapiens]	TMX1	4.957	8.342	1.483	6.83	8	2	11	2	280	31.8	4.98	36.6	2	81542	B2R7A4; hsa:81542; NP_110382.3; Q8N487; Q8NBN5; Q9H3N1; Q9Y4T6	ENSG00000139921	TMX1	0			0.62865	15.67	100.81	88.3	5.9	103.7	190.4		20.82	66.1			33343.6	488433	423049	464007	786240	146124	1.06479e+06			34393.5	709879	602554
TRUE	High	Master Protein	NP_003007.2	serine/arginine-rich splicing factor 2 [Homo sapiens]	SRSF2	4.723	6.346	1.485	20.167	22	3	21	3	221	25.5	11.85	70.59	3	6427	B3KWD5; B4DN89; H0YG49; hsa:6427; NP_003007.2; Q01130	ENSG00000161547	SRSF2	6			0.627019	51.31	57.98	48.31	9.8	119.5	170.7	49.76	10.56	66.4	91461.3	37912.4		593960	707887	829214	1.11572e+06	206944	1.18632e+06	102226	49010.2		863250	1.00825e+06
TRUE	High	Master Protein	NP_001203.1	complement component 1 Q subcomponent-binding protein, mitochondrial precursor [Homo sapiens]	C1QBP	7.463	6.11	1.501	39.182	20	3	51	3	282	31.3	4.84	223.19	3	708	hsa:708; NP_001203.1; Q07021; Q2HXR8; Q9NNY8	ENSG00000108561	C1QBP	8			0.609888	113.83	121.59	64.79	10.1	114.4	175.5	113.19	27.35	67.7	839185	80459.2		3.1096e+06	2.47666e+06	2581913	5.81081e+06	1.13933e+06	5.2061e+06	937951	104011		4.51944e+06	3.52753e+06
TRUE	High	Master Protein	XP_005251120.1	14-3-3 protein zeta/delta isoform X1 [Homo sapiens]	YWHAZ	2.963	5.162	1.509	21.095	26	4	33	4	245	27.7	4.79	115.4	4	7534	A8K1N0; B7Z465; hsa:7534; P29213; P29312; P63104; Q32P43; Q5XJ08; Q6GPI2; Q6IN74; Q6NUR9; Q6P3U9; Q86V33; XP_005251120.1	ENSG00000164924	YWHAZ	20			0.601555	94.08	85.69	91.21	24.4	115.9	159.7	100.33	42.55	71.12	599096	80409.7	154213	215165	531018	774261	723032	301218	1.95063e+06	669606	103947	159069	312717	756335
TRUE	High	Master Protein	NP_821133.1	tubulin beta chain isoform b [Homo sapiens]	TUBB	2.162	3.499	1.531	85.313	52	16	108	5	444	49.6	4.89	353.83	16	203068	hsa:203068; NP_821133.1; P05218; P07437; Q8WUC1; Q9CY33	ENSG00000183311; ENSG00000196230; ENSG00000224156; ENSG00000227739; ENSG00000229684; ENSG00000232421; ENSG00000232575; ENSG00000235067	TUBB	13			0.579602	70.76	93.44	78.46	71.8	114.9	113.3	37.29	29.87	30.5	1.48505e+07	5.84597e+06	1.18427e+07	1.34529e+07	1.34895e+07	3.14947e+07	1.29046e+07	1.46656e+07	2.98897e+07	1.65983e+07	7.5572e+06	1.22157e+07	1.95522e+07	1.92132e+07
TRUE	High	Master Protein	NP_037481.1	neudesin precursor [Homo sapiens]	NENF	100	100	1.546	80.676	55	9	73	9	172	18.8	5.69	272.96	9	29937	A1KYQ8; hsa:29937; NP_037481.1; Q53FZ6; Q5TM90; Q9UMX5	ENSG00000117691	NENF	0			0.564491			105.39		117.5	182.5		93.84	86.16				1.05161e+07	4.89675e+06	870501	1.77021e+07	2.41844e+06	1.04142e+07				1.52838e+07	6.9745e+06
TRUE	High	Master Protein	NP_110416.1	minor histocompatibility antigen H13 isoform 1 [Homo sapiens]	HM13	100	100	1.555	12.225	10	3	10	3	377	41.5	6.43	36.54	3	81502	B2RAY5; E1P5L3; hsa:81502; NP_110416.1; Q15K36; Q540H8; Q5JWP2; Q5JWP3; Q5JWP4; Q5JWP5; Q7Z4F2; Q86Y35; Q8TCT9; Q95H87; Q9H110; Q9H111	ENSG00000101294	HM13	1			0.555486			19.81		82.9	217.1		20.88	50.01					107153	205487	222204		645119					152620
TRUE	High	Master Protein	NP_002511.1	nucleophosmin isoform 1 [Homo sapiens]	NPM1	2.67	3.854	1.564	73.941	36	5	73	5	294	32.6	4.78	282.49	5	4869	A8K3N7; B5BU00; D3DQL6; hsa:4869; NP_002511.1; P06748; P08693; Q12826; Q13440; Q13441; Q14115; Q5EU94; Q5EU95; Q5EU96; Q5EU97; Q5EU98; Q5EU99; Q6V962; Q8WTW5; Q96AT6; Q96DC4; Q96EA5; Q9BYG9; Q9UDJ7	ENSG00000181163	NPM1	8			0.546693	79.54	84.87	70.58	31.3	108.3	160.4	65.44	51.74	50.27	2.14999e+06	1.09815e+06	496669	6.26014e+06	2.32804e+06	4.90546e+06	5.04195e+06	3.09015e+06	1.13209e+07	2.40302e+06	1.41961e+06	512309	9.09836e+06	3.31586e+06
TRUE	High	Master Protein	NP_001369584.1	NADPH--cytochrome P450 reductase isoform 2 [Homo sapiens]		100	100	1.565	47.349	18	7	28	7	698	79.1	5.58	101.57	7		NP_001369584.1			0			0.546297			52.92		85.6	214.4		81.75	61.89				798145	394179	147199	975329	233392	1.4392e+06				1.16001e+06	561434
TRUE	High	Master Protein	XP_005249638.1	anterior gradient protein 2 homolog isoform X1 [Homo sapiens]	AGR2	7.668	8.102	1.567	26.578	33	3	24	3	175	20	9	80.13	3	10551	hsa:10551; O95994; XP_005249638.1	ENSG00000106541	AGR2	0			0.544565	51.23	80.01	54.1	11.6	109.4	178.9	44.79	62.25	73.54	252119	113111		2.59027e+06	727416	1.91264e+06	2.16981e+06	434060	4.40362e+06	281792	146220		3.76465e+06	1.03607e+06
TRUE	High	Master Protein	NP_067022.1	sulfide:quinone oxidoreductase, mitochondrial [Homo sapiens]	SQOR	2.949	3.196	1.582	6.656	8	2	13	2	450	49.9	9.11	37.44	2	58472	hsa:58472; NP_067022.1; Q9UQM8; Q9Y6N5	ENSG00000137767	SQOR	1			0.530478	87.05	81.34	56.81	34.8	102.7	162.5	86.89	19.23	44.79	497294	132961	104991	368135	355907	366489	654919	263156	771246	555822	171881	108297	535040	506922
TRUE	High	Master Protein	NP_000974.1	60S ribosomal protein L22 [Homo sapiens]	RPL22	6.115	5.921	1.583	26	42	3	25	3	128	14.8	9.19	72.68	3	6146	B2R495; hsa:6146; NP_000974.1; P35268; Q6IBD1	ENSG00000116251	RPL22	14			0.529214	43.04	108.34	52.02	14.2	110.6	175.2	90.07	11.5	42.45	558928	99643	161132	924471	912114	1.07742e+06	1.42721e+06	727441	2.35338e+06	624710	128810	166207	1.34361e+06	1.29913e+06
TRUE	High	Master Protein	NP_001304106.1	MICOS complex subunit MIC19 isoform 1 [Homo sapiens]	CHCHD3	3.075	7.368	1.592	15.446	15	3	9	3	232	26.7	7.75	26.87	3	54927	C9JRZ6; NP_001304106.1	ENSG00000106554	CHCHD3	0			0.52096	109.98	21.88	73.47	19.3	57.3	223.3		68.76	56.62		64325.1		367106	172977	128692	811897	223443	923548		83154.3		533544	246374
TRUE	High	Master Protein	NP_001354766.1	tropomyosin alpha-4 chain isoform 4 [Homo sapiens]	LOC102729513; LOC111143852; TPM4	7.697	13.24	1.608	35.773	34	8	22	5	248	28.6	4.7	61.14	8	101381281; 102729513; 103089632; 104661006; 105540104; 105601632	A0A2K5L4N5; A0A2K6A6N7; A0A2K6Q9T1; A0A2R8Y5V9; A0A2U3W8N6; A0A2U3Z5M2; A0A2Y9GNR8; A0A2Y9J6J4; A0A2Y9LWT5; A0A340XHU4; A0A3Q7Q4F8; A0A3Q7WPS6; A0A5F5XZ84; A0A673T8N0; A0A6J1XNJ7; A0A6J3H335; A0A6J3R4P1; F7CAE6; NP_001354766.1; U3ENB6	ENSCATG00000023357; ENSCJAG00000014135; ENSFCAG00000008999; ENSG00000167460; ENSMLEG00000041993; ENSRROG00000036515; ENSSSUG00005006177	LOC102729513; LOC111143852; TPM4	0			0.506629	60.36	39.54	75.23	4.8	97.3	197.9	25.67	41.94	59.18	112834	149605	124132	874836	2.25126e+06	2.61593e+06	3.68977e+06	1.1889e+06	6.54068e+06	126113	193397	128041	1.27147e+06	3.20649e+06
TRUE	High	Master Protein	XP_005258516.1	heterogeneous nuclear ribonucleoprotein U-like protein 1 isoform X1 [Homo sapiens]		100	100	1.615	18.428	7	4	10	4	866	96.8	6.92	32.36	4		XP_005258516.1			0			0.499999			22.61		107.9	192.1		19.74	65.73				398995	307405		622614	132760	992152				579892	437840
TRUE	High	Master Protein	NP_003357.2	cytochrome b-c1 complex subunit 2, mitochondrial precursor [Homo sapiens]	UQCRC2	4.267	7.937	1.634	65.589	32	8	66	8	453	48.4	8.63	228.24	8	7385	B3KSN4; hsa:7385; NP_003357.2; P22695; Q9BQ05	ENSG00000140740	UQCRC2	4			0.484066	57.82	83.23	72.22	15.5	82.3	202.3	69.74	46.23	66.83	819149	420457	157000	3.27427e+06	2.02781e+06	1.86745e+06	4927906	1.55384e+06	1.05712e+07	915557	543533	161944	4.75876e+06	2.88824e+06
TRUE	High	Master Protein	NP_001186601.1	calumenin isoform d precursor [Homo sapiens]	CALU	100	100	1.64	53.161	35	6	41	1	323	38.1	4.58	126.67	6	100609981; 100993454; 105510001; 105550844	A0A2I2YZM2; A0A2I3HNY1; A0A2I3N4Y0; A0A2I3SNH9; A0A2J8QSZ8; A0A2K5JLH0; A0A2K5P6T5; A0A2K6AHI0; A0A2K6BGW8; A0A2R9A482; A0A6D2XRJ8; F6ZZ73; NP_001186601.1	ENSCANG00000038475; ENSCATG00000045109; ENSGGOG00000005817; ENSMLEG00000043790; ENSMMUG00000009616; ENSMNEG00000029701; ENSNLEG00000012380; ENSPANG00000019818; ENSPPAG00000028481; ENSPTRG00000050961	CALU	0			0.478463			0		113.6	186.4							255664					586296				371578
TRUE	High	Master Protein	NP_006808.1	endoplasmic reticulum resident protein 29 isoform 1 precursor [Homo sapiens]	ERP29	100	100	1.653	11.887	11	2	9	2	261	29	7.31	33.62	2	10961	C9J183; hsa:10961; NP_006808.1; P30040; Q3MJC3; Q6FHT4	ENSG00000089248	ERP29	0			0.467584			23.29		117.4	182.6		6.46	22.43				394045	440604		758710		763911				572697	627557
TRUE	High	Master Protein	NP_002785.1	proteasome subunit beta type-2 isoform 1 [Homo sapiens]	PSMB2	100	100	1.654	11.14	17	2	6	2	201	22.8	7.02	20.14	2	5690	D3DPS0; hsa:5690; NP_002785.1; P31145; P49721; Q9BWZ9	ENSG00000126067	PSMB2	60			0.467341			61.48		113.1	186.9		20.36	61.13				137472	104966		124840		436638				199799	149504
TRUE	High	Master Protein	XP_016872374.1	acyl-CoA-binding domain-containing protein 5 isoform X3 [Homo sapiens]		100	100	1.657	9.888	8	3	9	3	598	67	6.73	25.02	3		XP_016872374.1			0			0.46452			71.04		99.8	200.2		30.95	58.14				378012	286214	292091	567404	162506	863026				549396	407658
TRUE	High	Master Protein	NP_001229971.1	HLA class I histocompatibility antigen, C alpha chain precursor [Homo sapiens]	HLA-C	100	100	1.664	10.076	10	2	10	1	366	40.7	5.87	36.54	2	3107	A0A090KMD8; NP_001229971.1; O19617	ENSG00000233841	HLA-C	2			0.458555			28.99		112.6	187.4		33.49	34.16				255819	161088		263591		598236				371802	229439
TRUE	High	Master Protein	NP_054775.2	HIG1 domain family member 1A, mitochondrial isoform b [Homo sapiens]	HIGD1A	100	100	1.668	14.526	44	2	8	2	93	10.1	9.79	28.47	2	25994	hsa:25994; NP_054775.2; Q9UFZ2; Q9Y241	ENSG00000181061	HIGD1A	2			0.455893			38.54		112.5	187.5		36.09	2.17				167931	288799		372253		500499				244068	411340
TRUE	High	Master Protein	NP_006175.2	nucleobindin-1 precursor [Homo sapiens]	NUCB1	4.85	3.322	1.679	33.364	31	9	15	9	461	53.8	5.25	45.32	9	4924	B2RD64; hsa:4924; NP_006175.2; Q02818; Q15838; Q7Z4J7; Q9BUR1	ENSG00000104805	NUCB1	2			0.446336	13.45	21.14	83.48	2.1	81.6	216.3	16.24	51.27	93.05	26649.6	16609	26256.7	1.52209e+06	721855	931992	1.89146e+06	163198	5.16447e+06	29786.1	21470.8	27083.5	2.21218e+06	1.02815e+06
TRUE	High	Master Protein	NP_000962.2	60S ribosomal protein L7 isoform 1 [Homo sapiens]	RPL7	2.602	4.808	1.684	8.928	12	2	18	2	248	29.2	10.65	51.44	2	6129	A8K504; hsa:6129; NP_000962.2; P18124; Q15289; Q3KQU0; Q5I0X1; Q6IBM9	ENSG00000147604	RPL7	15			0.442731	80.26	85.93	78.12	12.6	119.4	168	106.95	23.68	61.13	414909	38955	108246	726085	473390	1.05438e+06	1.02912e+06	464692	2.37624e+06	463741	50357.9	111654	1.05528e+06	674255
TRUE	High	Master Protein	NP_002131.2	heterogeneous nuclear ribonucleoprotein K isoform a [Homo sapiens]	Hnrnpk; HNRNPK; LOC101341169; LOC111153533	2.601	3.209	1.688	37.715	18	5	43	5	464	51	5.33	140.63	5	100021558; 100052735; 100173769; 100390554; 100476377; 100601168; 100924987; 100991114; 101006841; 101099911; 101132586; 101341169; 101366893; 101865058; 101969082; 102428626; 102741516; 102841652; 103118197; 103667628; 104678689; 105300036; 105498753; 105520331; 105541633; 105584237; 105730727; 105806830; 105996842; 106978574; 107502817; 108529856; 109251713; 109692826; 117282; 15387; 464554; 70…	A0A1L5BWY7; A0A1S3A2R9; A0A1S3GE42; A0A250YIN0; A0A287CYM1; A0A2I2Z071; A0A2I3LSM4; A0A2J8MRN9; A0A2J8WPB8; A0A2K5E076; A0A2K5J1F3; A0A2K5MP02; A0A2K6A2W9; A0A2K6E9E8; A0A2K6F7W1; A0A2K6N3U0; A0A2K6PEY0; A0A2R9CSP4; A0A2U3WG26; A0A2U3YKL0; A0A2Y9G3M7; A0A2Y9K5B9; A0A2Y9RAS4; A0A384CHZ0; A0A3Q7MKC4; A0A3Q7RPA2; A0A3Q7Y2E7; A0A452SSR3; A0A5E4CCL9; A0A5F8GCK3; A0A667H1S4; A0A671F9G9; A0A673U6A2; A0A…	ENSAMEG00000003926; ENSANAG00000030728; ENSCANG00000034329; ENSCATG00000036875; ENSCJAG00000003750; ENSECAG00000025104; ENSFCAG00000014862; ENSGGOG00000015500; ENSLCNG00005013849; ENSMFAG00000042755; ENSMLEG00000041139; ENSMLUG00000005871; ENSMMUG00000018871; ENSMNEG00000044879; ENSMODG00000008402; ENSNLEG00000003486; ENSPANG00000024881; ENSPCOG00000016433; ENSPPAG00000043778; ENSPPYG00000019327;…	Hnrnpk; HNRNPK; LOC101341169; LOC111153533	3			0.439184	47.94	79.23	60.44	19.1	116.1	164.8	91.9	15.85	64.59	698782	183615	122043	1.27861e+06	1.01252e+06	1.41309e+06	1.42059e+06	838810	4.02703e+06	781024	237362	125886	1.85831e+06	1.44214e+06
TRUE	High	Master Protein	NP_001350922.1	calnexin isoform a [Homo sapiens]		3.632	5.536	1.695	48.571	24	9	40	9	646	73.4	4.65	135.23	9		NP_001350922.1			0			0.433883	15.5	58.19	41.4	13.6	94.1	192.3		42.91	77.71	276416			2.21742e+06	927025	2.13107e+06	4.00307e+06	356985	4.19008e+06	308948			3.22275e+06	1.32037e+06
TRUE	High	Master Protein	NP_000916.2	pyruvate dehydrogenase E1 component subunit beta, mitochondrial isoform 1 precursor [Homo sapiens]	PDHB	6.301	3.334	1.696	43.508	38	8	35	8	359	39.2	6.65	112.4	8	5162	B2R7L0; B4DDD7; hsa:5162; NP_000916.2; P11177; Q6FH45; Q9BQ27; Q9UFK3	ENSG00000168291	PDHB	6			0.433682	80	131.05	105.82	67	165.1	67.9	93.95	56.66	19.41	8.18531e+07	2.45152e+07	1.03637e+07	5.37045e+07	1.63149e+07	9.28189e+07	2.1374e+07	2.4402e+07	4.16477e+07	9.14867e+07	3.16913e+07	1.069e+07	7.80531e+07	2.32376e+07
TRUE	High	Master Protein	NP_001132929.1	B-cell receptor-associated protein 31 isoform a [Homo sapiens]		2.238	4.72	1.73	16.031	10	2	10	2	313	34.7	7.84	34.85	2		NP_001132929.1			0			0.407914	62.64	78.58	98.64	37.7	84.4	177.9		55.04	69.17	36529.9				96756.5	60591.2	133706	37052.3	283631	40829.2				137811
TRUE	High	Master Protein	NP_000975.2	60S ribosomal protein L23a [Homo sapiens]	RPL23A	100	100	1.734	6.638	11	2	8	2	156	17.7	10.45	22.47	2	6147	B2R5B2; hsa:6147; NP_000975.2; P29316; P39024; P62750; Q92774	ENSG00000198242	RPL23A	14			0.404766			60.65		100.7	199.3		41.2	69.3				189456	454890	652363	889853	267106	1.97332e+06				275352	647905
TRUE	High	Master Protein	NP_001304160.1	mitochondrial carrier homolog 2 isoform 1x [Homo sapiens]		100	100	1.746	39.131	20	3	23	3	314	34.4	8.09	85.97	3		NP_001304160.1			0			0.396242			42.58		71.1	228.9		73.07	19.31				716446	315816	230611	875081		1.59693e+06				1.04127e+06	449821
TRUE	High	Master Protein	NP_003320.2	thioredoxin isoform 1 [Homo sapiens]	TXN	2.444	4.279	1.751	8.684	31	2	11	2	105	11.7	4.92	34.01	2	7295	B1ALW1; hsa:7295; NP_003320.2; O60744; P10599; Q53X69; Q96KI3; Q9UDG5	ENSG00000136810	TXN	18			0.392577	38.77	14.86	30.15	38.8	94.9	166.2		28.68	14.1	98769			185626	238950	187910	362238		411155	110393			269786	340340
TRUE	High	Master Protein	NP_002622.2	6-phosphogluconate dehydrogenase, decarboxylating isoform 1 [Homo sapiens]	PGD	2.512	4.398	1.773	10.737	10	3	10	3	483	53.1	7.23	28.61	3	5226	A8K2Y9; B4DQJ8; hsa:5226; NP_002622.2; P52209; Q9BWD8	ENSG00000142657	PGD	6			0.376956	49.51	55.19	47.63	26.3	98.6	175.1	51.7	51.61	42.68	313670	137054	130936	457550	630675	273150	819555	568027	1.73459e+06	350587	177173	135059	664994	898277
TRUE	High	Master Protein	NP_006318.1	mitochondrial import inner membrane translocase subunit Tim23 [Homo sapiens]	TIMM23	100	100	1.8	17.691	23	4	7	4	209	21.9	8.6	22.16	4	100287932	hsa:100287932; NP_006318.1; O14925; Q53FF8; Q5T1E6; Q6P5S5	ENSG00000265354	TIMM23	1			0.359347			50.27		55.2	244.8		92.07	13.02				478024	130891	131146	523612		873167				694750	186430
TRUE	High	Master Protein	NP_000296.2	serum paraoxonase/arylesterase 2 isoform 1 [Homo sapiens]	PON2	4.793	22.257	1.821	19.261	11	2	18	2	354	39.4	5.6	66.35	2	5445	A4D1H7; B2RCP9; B4DJD5; hsa:5445; NP_000296.2; O15114; O15115; O75856; Q15165; Q5FBX7; Q86YL0	ENSG00000105854	PON2	3			0.34609	17.02	36	133.76	10.7	51.3	238		76.39	74.85	150327			1.75641e+06	500525	805345	2.59457e+06	345602	4.47065e+06	168019			2.55273e+06	712904
TRUE	High	Master Protein	NP_004246.2	cytochrome c oxidase subunit 5A, mitochondrial precursor [Homo sapiens]	COX5A	3.161	5.35	1.849	12.578	16	2	12	2	150	16.8	6.79	25.11	2	9377	hsa:9377; NP_004246.2; P20674; P30045; Q8TB65	ENSG00000178741	COX5A	7			0.328951	49.07	33.21	70.82	22.6	94.2	183.2		57.71	66.75	130932			736192	429139	309468	824875	167454	1.31888e+06	146342			1.06997e+06	611228
TRUE	High	Master Protein	NP_006752.1	14-3-3 protein epsilon [Homo sapiens]	YWHAE	2.631	4.797	1.849	19.154	32	4	7	4	255	29.2	4.74	24.82	4	7531	B3KY71; D3DTH5; hsa:7531; NP_006752.1; P29360; P42655; P62258; Q4VJB6; Q53XZ5; Q63631; Q7M4R4	ENSG00000108953; ENSG00000274474	YWHAE	23			0.328578	37.13	68.94	69.49	33.6	93.5	172.9	36.29	6.56	69.31	237838	121648		391528	400371	507276	730047	266661	1.78418e+06	265830	157257		569039	570252
TRUE	High	Master Protein	NP_001036816.1	tropomyosin alpha-3 chain isoform Tpm3.2cy [Homo sapiens]	TPM3	6.511	7.899	1.866	33.48	41	8	30	6	248	28.9	4.75	81.69	8	7170	A0A0S2Z4I4; NP_001036816.1		TPM3	2			0.318825	56.41	90.71	55.3	12	59.7	228.3	65.84	56.33	52.34	289733	91344.8		617565	1603058	971393	2.57638e+06	1.21195e+06	5.06974e+06	323833	118083		897557	2.28325e+06
TRUE	High	Master Protein	NP_055635.3	mitochondrial import receptor subunit TOM70 [Homo sapiens]	TOMM70	2.422	3.728	1.875	15.916	6	3	14	3	608	67.4	7.12	44.9	3	9868	D3DN48; hsa:9868; NP_055635.3; O94826	ENSG00000154174	TOMM70	6			0.313618	0.33	30.3	26.52	14.2	82.6	203.2		28.14	76.52	59878.7			388499	273563	333001	665303	66488.5	1.04802e+06	66926			564636	389639
TRUE	High	Master Protein	NP_001128640.1	aldehyde dehydrogenase, dimeric NADP-preferring isoform 1 [Homo sapiens]	ALDH3A1	6.595	7.552	1.896	79.277	42	12	89	11	453	50.4	6.54	280.44	12	218	A8K828; hsa:218; NP_001128640.1; P30838; Q9BT37	ENSG00000108602	ALDH3A1	4			0.301827	92.14	109.94	112.11	3.9	84.1	212.1	82.93	79.94	73.31	774328	160458	246981	1.29026e+07	3.89535e+06	4.96372e+06	9.70757e+06	2.07697e+06	2.02096e+07	865462	207427	254758	1.87524e+07	5.5482e+06
TRUE	High	Master Protein	XP_011528297.1	RNA-binding protein EWS isoform X1 [Homo sapiens]		100	100	1.904	14.094	6	2	7	2	670	70	9.16	22.92	2		XP_011528297.1			0			0.297393			0.3		103.3	196.7			0.29				97717.9			187965		259539				142021
TRUE	High	Master Protein	XP_005247421.1	Golgi integral membrane protein 4 isoform X1 [Homo sapiens]		100	100	1.909	11.327	6	3	8	3	697	81.9	4.77	25.52	3		XP_005247421.1			0			0.294761			61.27		94.2	205.8		62.43	28.84				94044.8	247633		392957	235745	461628				136683	352706
TRUE	High	Master Protein	XP_024302098.1	cytochrome c oxidase subunit 7A2, mitochondrial isoform X1 [Homo sapiens]	COX7A2	2.401	1.928	1.983	29.112	22	4	42	4	115	12.8	9.13	137.42	4	1347	H0UI06; hsa:1347; XP_024302098.1	ENSG00000112695	COX7A2	3			0.257087	92.4	70.33	133.49	1.7	68.6	229.8		48.27	85.07	160345			1.053e+07	4.78299e+06	7383554	1.71689e+07	990970	3.39219e+07	179216			1.53042e+07	6.81247e+06
TRUE	High	Master Protein	NP_000931.1	serum paraoxonase/lactonase 3 [Homo sapiens]	PON3	100	100	2.07	19.836	17	3	10	3	354	39.6	5.41	35.81	3	5446	A4D1H8; hsa:5446; NP_000931.1; O75855; O76060; Q15166; Q6IRU9; Q8IX97; Q9BZH9	ENSG00000105852	PON3	2			0.218693			37.82		78.5	221.5			35.27				299273			659720		1.52256e+06				434958
TRUE	High	Master Protein	NP_001123529.1	elongation factor 1-delta isoform 2 [Homo sapiens]	EEF1D	3.393	5.159	2.088	23.822	26	5	20	5	281	31.1	5.01	50.54	5	1936	B4DDU4; D3DWK3; E9PBQ9; hsa:1936; NP_001123529.1; P29692; Q4VBZ6; Q969J1; Q96I38	ENSG00000104529; ENSG00000273594	EEF1D	2			0.211558	49.57	40.85	49.31	9.9	96.3	193.8	96.38	29.44	80.04	342750	56134.8		1.11607e+06	1.17128e+06	929047	2.26357e+06	188439	3.97815e+06	383090	72566.6		1.62208e+06	1.66827e+06
TRUE	High	Master Protein	NP_001317160.1	nucleosome assembly protein 1-like 1 isoform 1 [Homo sapiens]	NAP1L1	100	100	2.117	20.852	20	4	8	3	391	45.3	4.46	29.56	4	4673	B3KNT8; B3KV44; hsa:4673; NP_001317160.1; P55209	ENSG00000187109	NAP1L1	2			0.200656			1.06		96.2	203.8			1.02					149469		314938		430421					212890
TRUE	High	Master Protein	NP_004209.2	ras-related protein Rab-11B [Homo sapiens]	RAB11B	100	100	2.127	12.418	22	4	14	4	218	24.5	5.94	35.08	4	9230	A5YM50; B2R7I4; B4DMK0; D6W671; hsa:9230; NP_004209.2; Q15907; Q2YDT2; Q5U0I1; Q6FHR0; Q6FI42; Q8NI07	ENSG00000185236	RAB11B	4			0.196964			85.27		43.1	256.9		41.67	76.81				327790	266156	190598	1.56656e+06	138695	2.27303e+06				476404	379089
TRUE	High	Master Protein	NP_003366.2	voltage-dependent anion-selective channel protein 2 isoform 2 [Homo sapiens]	VDAC2	6.747	17.939	2.143	133.622	67	13	169	13	294	31.5	7.56	592.42	13	7417	hsa:7417; NP_003366.2; P45880; Q5VWK1; Q5VWK3; Q6IB40; Q7L3J5; Q9BWK8; Q9Y5I6	ENSG00000165637	VDAC2	5			0.19112	63.86	63.55	88.37	7.6	87.3	205.1	44.55	55.04	69.46	1.62115e+06	1.09949e+06	650546	1.79567e+07	1.14702e+07	7.7093e+06	2.66182e+07	5.62602e+06	4.8904e+07	1.81195e+06	1.42133e+06	671032	2.60979e+07	1.63371e+07
TRUE	High	Master Protein	NP_064695.3	aldo-keto reductase family 1 member B10 [Homo sapiens]	AKR1B10	3.166	6.021	2.157	38.602	34	7	35	7	316	36	7.84	111.71	7	57016	A4D1P1; hsa:57016; NP_064695.3; O60218; O75890; Q6FHF3; Q8IWZ1	ENSG00000198074	AKR1B10	2			0.186152	46.71	43.28	62.8	15.4	91.5	193.1	55.78	13.16	59.66	566518	166140	311641	1.4466e+06	1.33934e+06	1.61271e+06	2.79525e+06	1.07236e+06	5.67469e+06	633193	214773	321455	2.10247e+06	1.90763e+06
TRUE	High	Master Protein	NP_001007.2	40S ribosomal protein S12 [Homo sapiens]	RPS12	100	100	2.161	13.289	25	2	10	2	132	14.5	7.21	41.18	2	6206	hsa:6206; NP_001007.2; P25398; Q76M58	ENSG00000112306	RPS12	17			0.184922			68.11		90.1	209.9		42.57	61.69					224024	171437	378308	155785	838768					319080
TRUE	High	Master Protein	XP_005248694.1	heterogeneous nuclear ribonucleoprotein Q isoform X3 [Homo sapiens]	SYNCRIP	2.636	5.035	2.161	18.703	12	4	12	3	623	69.6	8.59	35.19	4	10492	E1P501; E1P502; hsa:10492; O60506; Q53H05; Q5TCG2; Q5TCG3; Q8IW78; Q8N599; Q96LC1; Q96LC2; Q9Y583; XP_005248694.1	ENSG00000135316	SYNCRIP	0			0.184824	22.42	108.62	80.44	23.5	72.5	204		60.14	98.15	105573			600666	255485	311100	710917	120792	2.50184e+06	117999			872997	363890
TRUE	High	Master Protein	NP_006326.1	mitochondrial import inner membrane translocase subunit Tim17-A [Homo sapiens]	TIMM17A	100	100	2.253	33.386	32	2	26	2	171	18	7.87	112.22	2	10440	B2RDM5; hsa:10440; NP_006326.1; Q99595; Q9BWF5	ENSG00000134375	TIMM17A	1			0.155889			61.23		63.6	236.4		81.79	15.94				1.54888e+06	264541	913019	2.10126e+06		3.65361e+06				2.25111e+06	376789
TRUE	High	Master Protein	XP_016865312.1	voltage-dependent anion-selective channel protein 1 isoform X1 [Homo sapiens]	VDAC1	3.656	9.801	2.259	296.519	73	19	242	18	283	30.8	8.54	922.41	19	7416	B3KVK4; D3DQ93; hsa:7416; P21796; Q5FVE7; Q9UIQ5; Q9UPL0; XP_016865312.1	ENSG00000213585	VDAC1	7			0.154138	85.02	126.08	116.89	5	45.2	249.9	94.15	93.54	76.1	1.86658e+06	323876		2.1589e+07	5.97855e+06	5.4941e+06	3.26925e+07	3.32295e+06	5.05713e+07	2.08627e+06	418681		3.1377e+07	8.51532e+06
TRUE	High	Master Protein	NP_954657.1	keratin, type I cytoskeletal 18 [Homo sapiens]	KRT18	3.645	6.262	2.262	97.804	42	12	102	11	430	48	5.45	301.39	12	3875	hsa:3875; NP_954657.1; P05783; Q53G38; Q5U0N8; Q9BW26	ENSG00000111057	KRT18	3			0.153383	97.59	121.12	110.23	7.9	59.3	232.8	57.56	77.96	78.78	1.05483e+06	364735	459838	5.62445e+06	2.50545e+06	1.46397e+06	1.3688e+07	1.20513e+06	1.34796e+07	1.17898e+06	471500	474318	8.17446e+06	3.56855e+06
TRUE	High	Master Protein	NP_001366242.1	signal recognition particle receptor subunit beta [Homo sapiens]	SRPRB	100	100	2.275	11.351	17	3	7	3	271	29.7	9.04	21.86	3	58477	D3DND2; hsa:58477; NP_001366242.1; Q549N5; Q6P595; Q8N2D8; Q9Y5M8	ENSG00000144867	SRPRB	2			0.14957			6.44		91.6	208.4		6.32	4.26				106765	99623.8		227287		334687				155170	141895
TRUE	High	Master Protein	NP_002347.5	myristoylated alanine-rich C-kinase substrate [Homo sapiens]	MARCKS	100	100	2.337	4.322	7	2	5	2	332	31.5	4.45	14.8	2	4082	E1P560; hsa:4082; NP_002347.5; P29966; Q2LA83; Q5TDB7	ENSG00000277443	MARCKS	2			0.133313			20.8		86.3	213.7		9.27	61.48					40410.5	50476.2	92605.2	21904.8	130416					57557.1
TRUE	High	Master Protein	NP_001358262.1	diablo homolog, mitochondrial isoform 1 precursor [Homo sapiens]	DIABLO	3.434	6.563	2.408	15.398	13	2	14	2	239	27.1	5.9	48.71	2	56616	A0A0S2Z5U7; B2RDQ0; hsa:56616; NP_001358262.1; Q6W3F3; Q96LV0; Q9BT11; Q9HAV6; Q9NR28	ENSG00000184047	DIABLO	10			0.116826	30.59	89.09	82.52	16.9	88.7	194.4		19.33	76.64			94394.4	350866	420153	403785	1.35671e+06	193914	1.07531e+06			97366.9	509942	598428
TRUE	High	Master Protein	NP_036588.1	mitochondrial import inner membrane translocase subunit Tim10 [Homo sapiens]	TIMM10	100	100	2.417	20.537	43	4	10	4	90	10.3	6.29	36.25	4	26519	A8K136; hsa:26519; NP_036588.1; P62072; Q9WV99; Q9WVA0; Q9Y5J8	ENSG00000134809	TIMM10	1			0.114999			39.8		76.8	223.2		47.7	71.52				310881		223905	367402		1.55174e+06				451829
TRUE	High	Master Protein	NP_001186600.1	calumenin isoform c precursor [Homo sapiens]	CALU	100	100	2.434	63.554	37	7	60	2	323	38	4.63	184.48	7	100609981; 100993454; 104674434; 105510001; 105550844	A0A096NUC6; A0A2I3HHH7; A0A2I3T2X3; A0A2J8QT17; A0A2K5JLG8; A0A2K6AHG8; A0A2K6QUI7; A0A2R8ZZY3; A0A6D2WLZ3; A0A7N9DD22; NP_001186600.1; rro:104674434	ENSCANG00000038475; ENSMFAG00000033268; ENSMLEG00000043790; ENSNLEG00000012380; ENSPANG00000019818; ENSPPAG00000028481; ENSPTRG00000050961; ENSRROG00000039876	CALU	0			0.111413			116.82		55.2	244.8		93.4	88.11				1.22353e+07	2.61054e+06	4.17117e+06	1.28408e+07	1.56003e+06	3.29326e+07				1.77825e+07	3.71822e+06
TRUE	High	Master Protein	NP_115649.1	transmembrane protein 126A isoform 1 [Homo sapiens]	TMEM126A	100	100	2.647	11.174	31	3	5	3	195	21.5	9.26	9	3	84233	B2R570; E9PI16; hsa:84233; NP_115649.1; Q9H061	ENSG00000171202	TMEM126A	0			0.0750814			45.09		82.3	217.7		46.71	19.71				121471	62398.1		199950		367015				176544	88874.3
TRUE	High	Master Protein	NP_722550.1	reticulon-4 isoform B [Homo sapiens]	RTN4	11.066	30.416	2.749	67.343	40	7	62	7	373	40.3	4.78	236.54	7	459236	A0A2J8N3B7; A0A6D2W4L1; H2R1C5; NP_722550.1	ENSPTRG00000011926	RTN4	0			0.062324	39	6.68	104.66	1.2	60.1	238.8		38.21	72.56	62760.8			3.16344e+06	2.55788e+06	2.01431e+06	1.00485e+07	1.43728e+06	1.61604e+07	70147.3			4.59768e+06	3.64322e+06
TRUE	High	Master Protein	XP_006724323.1	eukaryotic translation initiation factor 3 subunit L isoform X1 [Homo sapiens]		100	100	2.787	16.354	6	2	8	2	580	67.5	6.55	29.91	2		XP_006724323.1			0			0.0581065			23.47		79.2	220.8			22.11					96236.6		310280		313848					137071
TRUE	High	Master Protein	XP_024306762.1	mitochondrial 2-oxoglutarate/malate carrier protein isoform X1 [Homo sapiens]	SLC25A11	4.251	16.417	2.808	21.808	10	2	26	2	342	37.4	9.99	88.5	2		A0A2I2Y9B4; XP_024306762.1	ENSGGOG00000000218	SLC25A11	0			0.0559324	43.25	114.08	107.5	11.3	83.4	205.2	63.81	33.95	88.66	133691	29107.5	190414	869800	771795	615528	1.87605e+06	431232	5.7831e+06	149425	37627.9	196410	1.26415e+06	1.09928e+06
TRUE	High	Master Protein	NP_000996.2	40S ribosomal protein S3 isoform 1 [Homo sapiens]	RPS3	5.028	7.535	2.891	41.384	42	9	33	9	243	26.7	9.66	97.08	9	6188	B2R7N5; hsa:6188; J3KN86; NP_000996.2; P23396; Q498B5; Q8NI95	ENSG00000149273	RPS3	17			0.0480264	52.21	127.47	54.52	4.3	68	227.7	81.14	25.67	76.96	344650	87221.8	95910.7	1.3121e+06	798864	1.78408e+06	4.14825e+06	653538	8.39483e+06	385213	112753	98930.9	1.90698e+06	1.13783e+06
TRUE	High	Master Protein	NP_005547.3	keratin, type II cytoskeletal 7 [Homo sapiens]	KRT7	100	100	3.133	47.26	32	12	73	9	469	51.4	5.48	205.53	12	3855	hsa:3855; NP_005547.3; P08729; Q92676; Q9BUD8; Q9Y3R7	ENSG00000135480	KRT7	2			0.0310092			60.03		61.8	238.2		50.81	5.24				1.49671e+06	732390	902103	2.68889e+06		4.01474e+06				2.17528e+06	1.04315e+06
TRUE	High	Master Protein	NP_064628.1	mitochondrial import receptor subunit TOM22 homolog [Homo sapiens]	TOMM22	100	100	3.187	54.897	78	7	45	7	142	15.5	4.34	166.02	7	56993	hsa:56993; NP_064628.1; Q9NS69	ENSG00000100216	TOMM22	2			0.0281418			45.65		37.3	262.7		52.8	51.38				2.67058e+06	1.18315e+06	1.66719e+06	5.62283e+06		1.66929e+07				3.88138e+06	1.68518e+06
TRUE	High	Master Protein	NP_596867.1	integrin beta-1 isoform 1A precursor [Homo sapiens]	ITGB1	100	100	3.302	9.84	8	4	10	4	798	88.4	5.39	23.31	4	3688	A8K6N2; D3DRX9; D3DRY3; D3DRY4; D3DRY5; hsa:3688; NP_596867.1; P05556; P78466; P78467; Q13089; Q13090; Q13091; Q13212; Q14622; Q14647; Q29RW2; Q7Z3V1; Q8WUM6	ENSG00000150093	ITGB1	51			0.0229189			75.2		60.2	239.8		71.06	82.66				866194	234410	494164	1.36667e+06	165272	3.00439e+06				1.25891e+06	333873
TRUE	High	Master Protein	XP_011528354.1	phosphatidylinositol transfer protein beta isoform isoform X1 [Homo sapiens]		100	100	3.33	5.475	13	2	3	2	274	31.8	6.06	9.81	2		XP_011528354.1			0			0.0218017			62.99		69.3	230.7		31.13	66.36					153124	139403	670383		335740					218096
TRUE	High	Master Protein	XP_024307268.1	transmembrane protein 205 isoform X2 [Homo sapiens]	TMEM205; UNQ501	100	100	3.357	4.556	17	2	4	2	189	21.2	8.62	10.57	2	100610018; 100978666; 374882	A0A024R7D3; A0A2J8LVX1; A0A2R9BS18; A0A6D2W4N7; H2QFD6; hsa:374882; pps:100978666; ptr:100610018; Q6UW68; XP_024307268.1	ENSG00000105518; ENSPPAG00000039124; ENSPTRG00000010498	TMEM205; UNQ501	0			0.0208191			49.79		54.1	245.9		52.44	48.88				267946	112088	179398	394118		1.12376e+06				389428	159649
TRUE	High	Master Protein	NP_001035521.1	cytochrome c oxidase assembly factor 3 homolog, mitochondrial [Homo sapiens]	COA3	100	100	3.562	5.64	22	2	14	2	106	11.7	9.6	36.88	2	28958	A8K498; hsa:28958; NP_001035521.1; Q9Y2R0	ENSG00000183978	COA3	1			0.0145094			75.17		59	241		57.67	9.59				303505	173667	129637	655531		1.04108e+06				441109	247355
TRUE	High	Master Protein	XP_016870577.1	tropomyosin beta chain isoform X1 [Homo sapiens]		100	100	3.649	13.844	17	3	10	1	303	34.1	5.1	30.37	3		XP_016870577.1			0			0.0124743			143.1		25.7	274.3		95.36	82.25				29099.3	12547.9	135981	312987	13136.7	477359				42292.3	17872.2
TRUE	High	Master Protein	NP_004550.2	Y-box-binding protein 1 [Homo sapiens]	YBX1	100	100	3.758	48.942	43	6	25	5	324	35.9	9.88	104.59	6	4904	hsa:4904; NP_004550.2; P16990; P16991; P67809; Q14972; Q15325; Q5FVF0	ENSG00000065978	YBX1	7			0.0103385			62.73		16	284		61.17	32.88					24502.9	88101.7	537579		1.19693e+06					34899.7
TRUE	High	Master Protein	NP_059980.2	transmembrane emp24 domain-containing protein 9 precursor [Homo sapiens]	TMED9	100	100	4.246	17.146	7	2	8	2	235	27.3	8.02	24.53	2	54732	hsa:54732; NP_059980.2; Q14437; Q8WZ61; Q9BVK6	ENSG00000184840	TMED9	2			0.00454683			86.79		38.1	261.9		61.03	83.89				620372	273268	301838	1.85453e+06	52783.8	2.88403e+06				901637	389219
TRUE	High	Master Protein	XP_024304298.1	nucleobindin-2 isoform X1 [Homo sapiens]		100	100	4.472	14.73	16	4	9	4	425	50.8	5.1	28.58	4		XP_024304298.1			0			0.00314216			70.95		28.7	271.3			40.32				61905.9			440568		1.09808e+06				89972.8
TRUE	High	Master Protein	NP_085056.2	cytochrome b5 type B [Homo sapiens]	CYB5B	100	100	5.014	43.113	50	5	27	5	150	16.7	4.97	109.11	5	80777	A8K6B1; hsa:80777; J3KNF8; NP_085056.2; O43169; Q96CC3; Q9BT35	ENSG00000103018	CYB5B	2			0.00133099			84.6		25.3	274.7		82.47	52.5				689338	185207		2.61694e+06		7.91296e+06				1.00187e+06	263792
[truncated: 4 more columns]
